# Supplementary material for: Eat Prey, Live: Dictyostelium discoideum As a Model for Cell-Autonomous Defenses
Source: Front Immunol. 2018 Jan 4;8:1906. doi: 10.3389/fimmu.2017.01906 (PMC5758549; doi:10.3389/fimmu.2017.01906)
Supplement: Supplementary file 1 [file Data_Sheet_1.zip]

Archive with 15 entries (14 files):
- GBP_alignment.txt
- __MACOSX/
- __MACOSX/._GBP_alignment.txt
- STAT_alignment.txt
- __MACOSX/._STAT_alignment.txt
- Supplementary Material.docx
- __MACOSX/._Supplementary Material.docx
- TRAF_alignment.txt
- __MACOSX/._TRAF_alignment.txt
- TRIM_alignment.txt
- __MACOSX/._TRIM_alignment.txt
- ZIP_tree_alignment.txt
- __MACOSX/._ZIP_tree_alignment.txt
- ZnT_tree_alignment.txt
- __MACOSX/._ZnT_tree_alignment.txt
