# Supplementary material for: Eat Prey, Live: Dictyostelium discoideum As a Model for Cell-Autonomous Defenses
Source: Front Immunol. 2018 Jan 4;8:1906. doi: 10.3389/fimmu.2017.01906 (PMC5758549; doi:10.3389/fimmu.2017.01906)
Supplement: Supplementary file 1 [file Data_Sheet_1.zip › GBP_alignment.txt]

>AMOEBOZOA_DICDI_tr|Q54TN9|Q54TN9_DdGBP OS=Dictyostelium discoideum
-------------------------MKLKNIFLLLFIYILVSISSQQPQQQQQQQNFIELFKPVQL------IYPDSNHDRLIINESSINLL-NSVLSEDRLSVLGVVGTFHSGKSFLLNQLLG---------TTDSFTVGPTVHPQTIGIWMWACRIKDDN--GKQ-----------------------HNL------LLLDTEGFYSSNVSE-TYDAKIFAITTLLSSHLIYNSVKIIDQSALEYLELLSRRTQLFALK-------SQIKSNE------MNQEI--LGLNNILNFPS-LTWVVQDFFQDI-----GDETPTQWL------NNLLK--AHSRDKGVDSSLIS--ITDIFPSIECHTLFLPSGDRNILRHLNKAKSNDLNPIYIKELNELKSTLFKNDNDNG-----GGGG--KSK-------LTGPSISTLLRLLIEVANGNK--------FPTVPSIWSGFIKQQQQSALEDSIIA-----------YKDKMSSITNEDSFSK--------------------------------------------PPLCLKEFE-KLESQSNNYATNLYKQLLFG-----------LEEAYKP---------------------------------------------------GQQKLERLLSDNHQYFLKENYFKIQNYCQR-------------------------IYNEMIESFEN----QLESIK---------------------------------------------------------------------IPISSKHFNHQTSILKNEIINQYKEITKQYNLNRNQNQ----N----------NYFEIFLNSLEKDIERLINGKQLQNRNEIEILLTKSIDMISERYKSYMNQLDLPITLEQLKNEDKKH--YN--------QLLNSKFKQITEVAHEESYYQPFKSMAEKQLHQLFQYFQEINEQKILEKSKFESDQSILDFKKSV-SQIILPI-EEESLVKSMNEFKIRSINSYKNRLEPFRNSNSYSTQLNKLESSLEKQIELKLNENVTQMKWIVMESLDTVRVMMISRTPIFWFQHSYENEAYREAEKRIIDKIKSKPLRDKVIKQFINNDLKQQLNSLFKLSTILLTLGIILIFSILISFSTIKK-----------------------------------------------------------------------------------------------------------------------------------------------------------------------------------------------------------------------------------------------------------------------------------------------------------------------------------------------------------------------------------------------------------------------------------------------------------------------------------------------------------------------------------------------------------------------------------------------------------------------------------------------------------------------------------------------------------------
>AMOEBOZOA_DICPU_tr|F0ZN57|F0ZN57 OS=Dictyostelium purpureum
-------------------------MKLKFIIILFCIIFLKS---------QASDKFIEIFKPTQL------VYPDKSHERLLINETSLNLL-NSLLDKN-LSVLGVVGTFHSGKSFLLNQILG---------TTDSFTVGPTVHPQTLGIWMWACKLKVQN---KE-----------------------HTL------LLLDTEGFYSSNVSE-TYDAKIFSITTLLSSHLIYNSVKIIDQSSLEYLELLSRRTQLFALK-------SKIKSSE------IESKSSNLEWSDVLKFPS-LTWVVQDFFQDI-----GEQTPTEWL------HELLK--SHSRDQ--PDSILS--ISQIFPSIQCNTLFIPSGDKGTLRHLNRAKMADLNPIYIRELNQLIDSLFSS-------------L--KPT-------LSGPSIGTLLKLLVDVANSNN--------FPRVPSIWSGFIKQQQQSALDDSLEA-----------YKEKITSFRT----TN--------------------------------------------PPLSHQQFL-ELQKHSYDYASNLYKQLLFG-----------LEEAYKP---------------------------------------------------GLVKLDKLLKENFETYQKENSIRIRQYCQN-------------------------IYNEQSNDISS----QFDQLK---------------------------------------------------------------------LPIQTKKLNTILQDAKDSITKEYIDKNYKY-----RES----K----------EHYQFFLNSLEKDIDRLIVQKQLQNKNEMENLLTKSGLAIAERYNQAMSLIEFPTTLNELSKEHNTL--FK--------Q-FQERYKQTTELAVSESYYLAYEAMAEKRLQQIYTEFLEYNEKKILEKAKVESELSMNDFKKNVGNNIFLPM-EEDLLVKQMNEFRIHSLTSFKNRLQTFRDSNAYSNELKRLESFLEYQIETKIQENVTQMKWIVKESLDTVRIMMASRVNLFWVKYSFENEARKEAEKRISGKIKSKALMDKVITQFIETDLKKELDSLFGLVPLVITGILLIVFSIILSLVLKK------------------------------------------------------------------------------------------------------------------------------------------------------------------------------------------------------------------------------------------------------------------------------------------------------------------------------------------------------------------------------------------------------------------------------------------------------------------------------------------------------------------------------------------------------------------------------------------------------------------------------------------------------------------------------------------------------------------
>AMOEBOZOA_9MYCE_tr|A0A152A1H2|A0A152A1H2 OS=Dictyostelium lacteum
------------------------MNNLILIVTLVMLIGSTQ---------CSIDKVSEIFKPTQL------LYPDSNHQQILINQTSLGML-NSLIDSD-LSILGVVGSFHSGKSFLLNQLMG---------TTDKFVVGPTVHPETKGIWIMASNIQYQG---KE-----------------------HTL------LLLDTEGFYSSNVSE-TYDAKIFAITTLLSSHLLYNSVKIIDQSELEYLELLSRRTQLFALK-------SQIKSSR------DNG----IDLRDILNFPS-LTWVVQDFFQDI-----EYATPNEWL------HSLLS--SRSRDS---DSSLS--IGEIFPSIDCHTLFIPSGDKKTLRHLDKSSISDLNPTYLRELYVLKDHIFNS-------------L--KPK-------MSGPSVSSLLKLLVDVANGNK--------FPSVPSIWSGFIREQQHSAHSDAVIG-----------YRDKMDIFRI----TD--------------------------------------------PPMNDEQLN-SLQKSAASYAGDLYKQLLFG-----------LSEAYNP---------------------------------------------------GLKALEDSISSLYDQFQKENQERIKGHCLK-------------------------LYQNNFRQFQR----AVTDIS---------------------------------------------------------------------IPMDSKELTVLIDQLSSEAIGMYRQDAIIY------EK----T----------NHYTTLYSQLSNDLERVTAVRLLQNKNELESILTKTSILLKEMFKERFNHITLPIPKKELSKLYKEV--KE--------E-LEDEFKKKTMVAKKESFYTQFLDSLEMDFIKLYNGYLDKNEEEIASKARLTADLYIHNFKKTFPTD--LPIWDEEYLSSQLETNKKIYFEKFKSEFKDYAKSESYLAVEEYVFTLMNTLANQRILDNIQQAKIHVTDVLNRQKQSLIAKRKEYILLESYKSFIMKEVEMVLANKIESKKLRDKVINSFIENDLKHEIQHLWTIS-LWNTGCIATVVSVILFFILKATNRKSTSTSLSHYKSY--------------------------------------------------------------------------------------------------------------------------------------------------------------------------------------------------------------------------------------------------------------------------------------------------------------------------------------------------------------------------------------------------------------------------------------------------------------------------------------------------------------------------------------------------------------------------------------------------------------------------------------------------------------------------------------------------
>ALVEOLATA_GRENI_XP_011131851.1_GBP
----------------------------MRGSIILVGACLAAASLTDGSGADGSGADGSGGGPIQL------VRPKAGHADLEATEEGLNYL-RSLVAP--IAVVSAVGAIHTGKSFLLNQLSD---------VGQGFSVGYTVRPETSGIWLMPYPRLLDGAGNVAASSSGASPGSTSVSDMSRTPGAGTTL------LFLDTEGLFSKDASS-SYDAKLFAISTLLSSEVIYNTVKFIDTHHMEALETLIRRTNLFGLR-------AYARQK-------VSAVANLSEFLRVL-VPSQLSWVVQDFVQDL-----ENLEPEAWL------EELLT--RGGVATGTPSEVPEERVGNFFKRIDCVTLPVPASSNDLLQKLDTIPSDQLDAQYRIGIANFRNRLMKRAVREPKFKGGGFNGHQGTLGSQDKLPMTGGDMADLLIFLIEAANTSSTDGNHESPFPELPSVAEQFTKLQLKLMQTDILAI-----------LEKDLNEVSNRHIRES--------------------------------------------KPLGAKAFEYEIEKQTYQ-ALKLWK---------------------------------------------------------------------------------------------------------------------------------------------------------------------------------------------------------------------------------------------------------------------------------------------------------------------------------------------------------------------------------------------------------------------------------------------------------------------------------------------------------------------------------------------------------------------------------------------------------------------------------------------------------------------------------------------------------------------------------------------------------------------------------------------------------------------------------------------------------------------------------------------------------------------------------------------------------------------------------------------------------------------------------------------------------------------------------------------------------------------------------------------------------------------------------------------------------------------------------------------------------------------------------------------------------------------
>METAZOA_HUMAN_sp|P32455_GBP1 OS=Homo sapiens
-----------------------------------------------------MASEIHMTGPMCL------IENTN--GRLMANPEALKIL-SAITQP--MVVVAIVGLYRTGKSYLMNKLAG---------KKKGFSLGSTVQSHTKGIWMWCVPHPKKP----G-----------------------HIL------VLLDTEGLGDVEKGDNQNDSWIFALAVLLSSTFVYNSIGTINQQAMDQLYYVTELTHRIRSK-------SSPDENENE----VEDSADFVSF-----FPD-FVWTLRDFSLDL-EADGQPLTPDEYL------TYSLKLKKGTSQKDETFNLPRLCIRKFFPKKKCFVFDRPVHRRK-LAQLEKLQDEELDPEFVQQVADFCSYIFSN-------------S--KTKTLSGGIQVNGPRLESLVLTYVNAISSGD--------LPCMENAVLALAQIENSAAVQKAIAH-----------YEQQMGQKVQL-------------------------------------------------PTETLQELLD-LHRDSEREAIEVFIRSS-------------FKDVDHL---------------------------------------------------FQKELAAQLEKKRDDFCKQNQEASSDRCSA-------------------------LLQVIFSPLEE----EVKAGI-YSKPGGY----------------------------------------------------------------------RLFVQKLQDLKKKYYEEPRK------GIQ----A----------------------EEIL---QTYLKSKESMTDAILQTDQTLTEK--------EKEIEVERVKAESAQA--SA--------KMLQEMQRKNEQMMEQKERS-------YQEH---------LKQLTEKMENDRVQLL----------------KEQERTLALKLQEQ-----------------------EQ--LLKEGFQKESRIMKNEIQDLQTKMRRRKACT----IS------------------------------------------------------------------------------------------------------------------------------------------------------------------------------------------------------------------------------------------------------------------------------------------------------------------------------------------------------------------------------------------------------------------------------------------------------------------------------------------------------------------------------------------------------------------------------------------------------------------------------------------------------------------------------------------------------------------------------------------------------------------------------------------------
>METAZOA_HUMAN_sp|Q9H0R5_GBP3 OS=Homo sapiens
-----------------------------------------------------MAPEIHMTGPMCL------IENTN--GELVANPEALKIL-SAITQP--VVVVAIVGLYRTGKSYLMNKLAG---------KNKGFSLGSTVKSHTKGIWMWCVPHPKKP----E-----------------------HTL------VLLDTEGLGDVKKGDNQNDSWIFTLAVLLSSTLVYNSMGTINQQAMDQLYYVTELTHRIRSK-------SSPDENEN------EDSADFVSF-----FPD-FVWTLRDFSLDL-EADGQPLTPDEYL------EYSLKLTQGTSQKDKNFNLPRLCIRKFFPKKKCFVFDLPIHRRK-LAQLEKLQDEELDPEFVQQVADFCSYIFSN-------------S--KTKTLSGGIKVNGPRLESLVLTYINAISRGD--------LPCMENAVLALAQIENSAAVQKAIAH-----------YDQQMGQKVQL-------------------------------------------------PAETLQELLD-LHRVSEREATEVYMKNS-------------FKDVDHL---------------------------------------------------FQKKLAAQLDKKRDDFCKQNQEASSDRCSA-------------------------LLQVIFSPLEE----EVKAGI-YSKPGGY----------------------------------------------------------------------CLFIQKLQDLEKKYYEEPRK------GIQ----A----------------------EEIL---QTYLKSKESVTDAILQTDQILTEK--------EKEIEVECVKAESAQA--SA--------KMVEEMQIKYQQMMEEKEKS-------YQEH---------VKQLTEKMERERAQLL----------------EEQEKTLTSKLQEQ-----------------------AR--VLKERCQGESTQLQNEIQKLQKTLKKKTKRY----MSHKLKI-------------------------------------------------------------------------------------------------------------------------------------------------------------------------------------------------------------------------------------------------------------------------------------------------------------------------------------------------------------------------------------------------------------------------------------------------------------------------------------------------------------------------------------------------------------------------------------------------------------------------------------------------------------------------------------------------------------------------------------------------------------------------------------------
>METAZOA_PIG_NP_001121945.1_GBP1
-----------------------------------------------------MASKVHMPEPQCL------IENIN--GRLVVNPKALKLL-SAIKQP--LVVVAIVGLYRTGKSYLMNKLAG---------KNKGFSLGSTVQSHTKGIWMWCVPHPKKR----E-----------------------HTL------ALLDTEGLGDVEKGDNQNDSWIFALAILLSSTFVYNSMGTINQQAMDQLHYVTELTERIRAK-------SEPDEG-------IEDSADFVSF-----FPD-FVWTLRDFSLDL-ETDGESITADEYL------ENSLKLKKGTSQKDKNFNLPRLCIRKFFPKKKCFIFDRPTQRKK-LGQLEDLGDDELDSEFVQQAAEFCSYIFLN-------------S--KTKTLSGGIKVTGPRLETLVLTFVNTISSGD--------LPCVENAVLALAEIENSAAVQKAIAH-----------YEQQMAEKLQL-------------------------------------------------PTETLQELLD-LHRDVEKEAIDIFMKNS-------------FKDEENV---------------------------------------------------FQKELATKLDKKRDEFCDQNVKASSERCSA-------------------------LIKEIFSPLEE----GVKQGL-YSKSGGY----------------------------------------------------------------------RLYVEKKEELKIKYLETPRK------GLQ----A----------------------EEIL---QEYLKSKESVGEAILQTDQTLSEK--------EKQIEVERVRAEAAQA--AA--------KMLEEMQIRNQQIMEQKEKS-------YQEH---------VRQLAEKMEKDRAQML----------------EEQERTMALKLQEQ-----------------------AR--LIQEGFQEENRRLHNEIQNLQKKMKKSKKEC----FLS-----------------------------------------------------------------------------------------------------------------------------------------------------------------------------------------------------------------------------------------------------------------------------------------------------------------------------------------------------------------------------------------------------------------------------------------------------------------------------------------------------------------------------------------------------------------------------------------------------------------------------------------------------------------------------------------------------------------------------------------------------------------------------------------------
>METAZOA_HUMAN_sp|P32456_GBP2 OS=Homo sapiens
-----------------------------------------------------MAPEINLPGPMSL------IDNTK--GQLVVNPEALKIL-SAITQP--VVVVAIVGLYRTGKSYLMNKLAG---------KKNGFSLGSTVKSHTKGIWMWCVPHPKKP----E-----------------------HTL------VLLDTEGLGDIEKGDNENDSWIFALAILLSSTFVYNSMGTINQQAMDQLHYVTELTDRIKAN-------SSPGNNS------VDDSADFVSF-----FPA-FVWTLRDFTLEL-EVDGEPITADDYL------ELSLKLRKGTDKKSKSFNDPRLCIRKFFPKRKCFVFDWPAPKKY-LAHLEQLKEEELNPDFIEQVAEFCSYILSH-------------S--NVKTLSGGIPVNGPRLESLVLTYVNAISSGD--------LPCMENAVLALAQIENSAAVEKAIAH-----------YEQQMGQKVQL-------------------------------------------------PTETLQELLD-LHRDSEREAIEVFMKNS-------------FKDVDQM---------------------------------------------------FQRKLGAQLEARRDDFCKQNSKASSDCCMA-------------------------LLQDIFGPLEE----DVKQGT-FSKPGGY----------------------------------------------------------------------RLFTQKLQELKNKYYQVPRK------GIQ----A----------------------KEVL---KKYLESKEDVADALLQTDQSLSEK--------EKAIEVERIKAESAEA--AK--------KMLEEIQKKNEEMMEQKEKS-------YQEH---------VKQLTEKMERDRAQLM----------------AEQEKTLALKLQEQ-----------------------ER--LLKEGFENESKRLQKDIWDIQMRSKSLEPIC----NIL-----------------------------------------------------------------------------------------------------------------------------------------------------------------------------------------------------------------------------------------------------------------------------------------------------------------------------------------------------------------------------------------------------------------------------------------------------------------------------------------------------------------------------------------------------------------------------------------------------------------------------------------------------------------------------------------------------------------------------------------------------------------------------------------------
>METAZOA_MOUSE_sp|Q01514_GBP1 OS=Mus musculus
-----------------------------------------------------MASEIHMSEPMCL------IENTE--AQLVINQEALRIL-SAITQP--VVVVAIVGLYRTGKSYLMNKLAG---------KRTGFSLGSTVQSHTKGIWMWCVPHPKKA----G-----------------------QTL------VLLDTEGLEDVEKGDNQNDCWIFALAVLLSSTFIYNSIGTINQQAMDQLHYVTELTDLIKSK-------SSPDQSD------VDNSANFVGF-----FPI-FVWTLRDFSLDL-EFDGESITPDEYL------ETSLALRKGTDENTKKFNMPRLCIRKFFPKRKCFIFDRPGDRKQ-LSKLEWIQEDQLNKEFVEQVAEFTSYIFSY-------------S--GVKTLSGGITVNGPRLKSLVQTYVSAICSGE--------LPCMENAVLTLAQIENSAAVQKAITY-----------YEEQMNQKIHM-------------------------------------------------PTETLQELLD-LHRTCEREAIEVFMKNS-------------FKDVDQK---------------------------------------------------FQEELGAQLEAKRDAFVKKNMDMSSAHCSD-------------------------LLEGLFAHLEE----EVKQGT-FYKPGGY----------------------------------------------------------------------YLFLQRKQELEKKYIQTPGK------GLQ----A----------------------EVML---RKYFESKEDLADTLLKMDQSLTEK--------EKQIEMERIKAEAAEA--AN--------RALAEMQKKHEMLMEQKEQS-------YQEH---------MKQLTEKMEQERKELM----------------AEQQRIISLKLQEQ-----------------------ER--LLKQGFQNESLQLRQEIEKIKNMPPPRSCTI----L-------------------------------------------------------------------------------------------------------------------------------------------------------------------------------------------------------------------------------------------------------------------------------------------------------------------------------------------------------------------------------------------------------------------------------------------------------------------------------------------------------------------------------------------------------------------------------------------------------------------------------------------------------------------------------------------------------------------------------------------------------------------------------------------------
>METAZOA_MOUSE_sp|Q9Z0E6_GBP2 OS=Mus musculus
-----------------------------------------------------MASEIHMSEPMCL------IENTE--AQLVINQEALRIL-SAITQP--VVVVAIVGLYRTGKSYLMNKLAG---------KRTGFSLGSTVQSHTKGIWMWCVPHPKKA----G-----------------------QTL------VLLDTEGLEDVEKGDNQNDCWIFALAVLLSSTFIYNSIGTINQQAMDQLHYVTELTDLIKSK-------SSPDQSG------VDDSANFVGF-----FPT-FVWTLRDFSLEL-EVNGKPVTSDEYL------EHSLTLKKGADKKTKSFNEPRLCIRKFFPKRKCFIFDRPAQRKQ-LSKLETLREEELCGEFVEQVAEFTSYILSY-------------S--SVKTLCGGIIVNGPRLKSLVQTYVGAISNGS--------LPCMESAVLTLAQIENSAAVQKAITH-----------YEEQMNQKIQM-------------------------------------------------PTETLQELLD-LHRPIESEAIEVFLKNS-------------FKDVDQK---------------------------------------------------FQTELGNLLVAKRDAFIKKNMDVSSARCSD-------------------------LLEDIFGPLEE----EVKLGT-FSKPGGY----------------------------------------------------------------------YLFLQMRQELEKKYNQAPGK------GLQ----A----------------------EAML---KNYFDSKADVVETLLQTDQSLTEA--------AKEVEEERTKAEAAEA--AN--------RELEKKQKEFELMMQQKEKS-------YQEH---------VKKLTEKMKDEQKQLL----------------AEQENIIAAKLREQ-----------------------EK--FLKEGFENESKKLIREIDTLKQNKSSGKCTI----L-------------------------------------------------------------------------------------------------------------------------------------------------------------------------------------------------------------------------------------------------------------------------------------------------------------------------------------------------------------------------------------------------------------------------------------------------------------------------------------------------------------------------------------------------------------------------------------------------------------------------------------------------------------------------------------------------------------------------------------------------------------------------------------------------
>METAZOA_HUMAN_sp|Q96PP8_GBP5 OS=Homo sapiens
-----------------------------------------------------MALEIHMSDPMCL------IENFN--EQLKVNQEALEIL-SAITQP--VVVVAIVGLYRTGKSYLMNKLAG---------KNKGFSVASTVQSHTKGIWIWCVPHPNWP----N-----------------------HTL------VLLDTEGLGDVEKADNKNDIQIFALALLLSSTFVYNTVNKIDQGAIDLLHNVTELTDLLKAR-------NSPDLDR------VEDPADSASF-----FPD-LVWTLRDFCLGL-EIDGQLVTPDEYL------ENSLRPKQGSDQRVQNFNLPRLCIQKFFPKKKCFIFDLPAHQKK-LAQLETLPDDELEPEFVQQVTEFCSYIFSH-------------S--MTKTLPGGIMVNGSRLKNLVLTYVNAISSGD--------LPCIENAVLALAQRENSAAVQKAIAH-----------YDQQMGQKVQL-------------------------------------------------PMETLQELLD-LHRTSEREAIEVFMKNS-------------FKDVDQS---------------------------------------------------FQKELETLLDAKQNDICKRNLEASSDYCSA-------------------------LLKDIFGPLEE----AVKQGI-YSKPGGH----------------------------------------------------------------------NLFIQKTEELKAKYYREPRK------GIQ----A----------------------EEVL---QKYLKSKESVSHAILQTDQALTET--------EKKKKEAQVKAEAEKA--EA--------QRLAAIQRQNEQMMQERERL-------HQEQ---------VRQ----MEIAKQNWL----------------AEQQKMQEQQMQEQ-----------------------AA--QLSTTFQAQNRSLLSELQHAQRTVNNDDPCV----LL------------------------------------------------------------------------------------------------------------------------------------------------------------------------------------------------------------------------------------------------------------------------------------------------------------------------------------------------------------------------------------------------------------------------------------------------------------------------------------------------------------------------------------------------------------------------------------------------------------------------------------------------------------------------------------------------------------------------------------------------------------------------------------------------
>METAZOA_MOUSE_sp|Q8CFB4_GBP5 OS=Mus musculus
-----------------------------------------------------MAPEIHMPEPLCL------IGSTE--GHLVTNQEALKIL-SAITQP--VVVVAIVGLYRTGKSYLMNKLAG---------KEKGFSVGSTVQSHTKGIWMWCVPHPQKP----D-----------------------HTL------VLLDTEGLGDVEKDDKKNDTQIFALAILLSSTFVYNTMNKIDQGAIDLLHNVTELTDLLRTR-------NSSDSNQTE----GEGPAD-MSF-----FPD-LVWTLRDFFLDL-QANGHAITSDEYL------ENSLKLKQGSDERTQTFNLPRLCIQKFFPVKKCFVFDAPALGSK-LSQLPTLSNEELNSDFVQDLSEFCSHIFTQ-------------S--KTKTLPGGIQVNGPRLESLVLTYVDAINSGA--------LPSIENTVVTLARRENSAAVQKAIGH-----------YDQLMSEKVQL-------------------------------------------------PTETLQELLD-LHRTCEREAIEIFRKHS-------------FKDEGEF---------------------------------------------------FQKELESLLSAKQDEICKKNADASAALCST-------------------------LLGSIFKPLEQ----EVAQEF-YHKPGGH----------------------------------------------------------------------KLFLQRMEQLKANYRQQPGK------GTQ----A----------------------EEVL---QTYLNAKETVSRTILQTDQVLTDK--------EIQSKAEQERAEAARL--EA--------QRLEAIRIQEEQRKAEMERQ-------HQEQ---------LRQIA----LEKARVA----------------QEQQWILKQRAQEE-----------------------AD--RIKAEQEAQLRALQQQLQHMREMNHHRRHHH----DCVIS---------------------------------------------------------------------------------------------------------------------------------------------------------------------------------------------------------------------------------------------------------------------------------------------------------------------------------------------------------------------------------------------------------------------------------------------------------------------------------------------------------------------------------------------------------------------------------------------------------------------------------------------------------------------------------------------------------------------------------------------------------------------------------------------
>METAZOA_HUMAN_sp|Q96PP9_GBP4 4 OS=Homo sapiens
--------------------------------------MGERTLHAAVPTPGYPESESIMMAPICL------VENQE--EQLTVNSKALEIL-DKISQP--VVVVAIVGLYRTGKSYLMNRLAG---------KRNGFPLGSTVQSETKGIWMWCVPHLSKP----N-----------------------HTL------VLLDTEGLGDVEKSNPKNDSWIFALAVLLSSSFVYNSVSTINHQALEQLHYVTELAELIRAK-------SCPRPDE------AEDSSEFASF-----FPD-FIWTVRDFTLEL-KLDGNPITEDEYL------ENALKLIPGKNPKIQNSNMPRECIRHFFRKRKCFVFDRPTNDKQYLNHMDEVPEENLERHFLMQSDNFCSYIFTH-------------A--KTKTLREGIIVTGKRLGTLVVTYVDAINSGA--------VPCLENAVTALAQLENPAAVQRAADH-----------YSQQMAQQLRL-------------------------------------------------PTDTLQELLD-VHAACEREAIAVFMEHS-------------FKDENHE---------------------------------------------------FQKKLVDTIEKKKGDFVLQNEEASAKYCQA-------------------------ELKRLSEHLTE----SILRGI-FSVPGGH----------------------------------------------------------------------NLYLEEKKQVEWDYKLVPRK------GVK----A----------------------NEVL---QNFLQSQVVVEESILQSDKALTAG--------EKAIAAERAMKEAAEK--EQ--------ELLREKQKEQQQMMEAQERS-------FQEY---------MAQMEKKLEEERENLL----------------REHERLLKHKLKVQ-----------------------EE--MLKEEFQKKSEQLNKEINQLKEKIESTKNEQ----LRLL-KILDMASNIMIVTLPGASKLLGVGTKYLGSRI-------------------------------------------------------------------------------------------------------------------------------------------------------------------------------------------------------------------------------------------------------------------------------------------------------------------------------------------------------------------------------------------------------------------------------------------------------------------------------------------------------------------------------------------------------------------------------------------------------------------------------------------------------------------------------------------------------------------------------------------------------------
>METAZOA_HUMAN_sp|Q8N8V2_GBP7 OS=Homo sapiens
-----------------------------------------------------MASEIHMPGPVCL------TENTK--GHLVVNSEALEIL-SAITQP--VVVVAIVGLYRTGKSYLMNKLAG---------KNKGFPLGCTVKSETKGIWMWCVPHPSKP----N-----------------------HTL------ILLDTEGLGDMEKSDPKSDSWIFALAVLLSSSFVYNSMGTINHQALEQLHYVTELTELIRAK-------SCPRPDE------VEDSSEFVSF-----FPD-FIWTVRDFTLEL-KLDGHPITEDEYL------ENALKLISGKNPQIQNSNKPREWIRHFFPKQKCFVFDRPINDKKLLLHVEEVREDQLDSNFQMQSENFCSYIFTH-------------A--KTKTLREGILVTGNRLGMLVETYLDAINSGA--------TPCLENAMAVLAQCENSAAVQRAANH-----------YSQQMAQQVRF-------------------------------------------------PTDTLQELLD-VHAVCEREAIAVFMEYS-------------FKDKSQE---------------------------------------------------FQKKLVDTMEKKKEDFVLQNEEASAKYCQA-------------------------ELKRLSELLTE----SISRGT-FFVPGGH----------------------------------------------------------------------NIYLEAKKKIEQDYTLVPRK------GVK----A----------------------DEVL---QSFLQSQVVIEESILQSDKALTAG--------EKAIAAKQAKKEAAEK--EQ--------ELLRQKQKEQQQMMEAQERS-------FQEN---------IAQLKKKMERERENYM----------------RELRKMLSHKMKVL-----------------------EE--LLTEGFKEIFESLNEEINRLKEQIEAAENEE----PSVFSQILDVAGSIFIAALPGAAKLVDLGMKILSSLCNRLRNPGKKIIS-------------------------------------------------------------------------------------------------------------------------------------------------------------------------------------------------------------------------------------------------------------------------------------------------------------------------------------------------------------------------------------------------------------------------------------------------------------------------------------------------------------------------------------------------------------------------------------------------------------------------------------------------------------------------------------------------------------------------------------------------
>METAZOA_HUMAN_sp|Q6ZN66_GBP6 OS=Homo sapiens
-----------------------------------------------------MESGPKMLAPVCL------VENNN--EQLLVNQQAIQIL-EKISQP--VVVVAIVGLYRTGKSYLMNHLAG---------QNHGFPLGSTVQSETKGIWMWCVPHPSKP----N-----------------------HTL------VLLDTEGLGDVEKGDPKNDSWIFALAVLLCSTFVYNSMSTINHQALEQLHYVTELTELIKAK-------SSPRPDG------VEDSTEFVSF-----FPD-FLWTVRDFTLEL-KLNGHPITEDEYL------ENALKLIQGNNPRVQTSNFPRECIRRFFPKRKCFVFDRPTNDKDLLANIEKVSEKQLDPKFQEQTNIFCSYIFTH-------------A--RTKTLREGITVTGNRLGTLAVTYVEAINSGA--------VPCLENAVITLAQRENSAAVQRAADY-----------YSQQMAQRVKL-------------------------------------------------PTDTLQELLD-MHAACEREAIAIFMEHS-------------FKDENQE---------------------------------------------------FQKKFMETTMNKKGDFLLQNEESSVQYCQA-------------------------KLNELSKGLME----SISAGS-FSVPGGH----------------------------------------------------------------------KLYMETKERIEQDYWQVPRK------GVK----A----------------------KEVF---QRFLESQMVIEESILQSDKALTDR--------EKAVAVDRAKKEAAEK--EQ--------ELLKQKLQEQQQQMEAQDKS-------RKEN---------IAQLKEKLQMEREHLL----------------REQIMMLEHTQKVQ-----------------------ND--WLHEGFKKKYEEMNAEISQFKRMIDTTKNDD----TPWIARTLDNLADELTAILSAPAKLIGHGVKGVSSLFKKHKLPF------------------------------------------------------------------------------------------------------------------------------------------------------------------------------------------------------------------------------------------------------------------------------------------------------------------------------------------------------------------------------------------------------------------------------------------------------------------------------------------------------------------------------------------------------------------------------------------------------------------------------------------------------------------------------------------------------------------------------------------------------
>METAZOA_MOUSE_sp|Q61107_GBP4 OS=Mus musculus
-----------------------------------------------------------MEAPICL------VENWK--NQLTVNLEAIRIL-EQIAQP--LVVVAIVGLYRTGKSYLMNRLAG---------RNHGFSLGSTVQSETKGIWMWCVPHPTKP----T-----------------------HTL------VLLDTEGLGDVEKGDPKNDSWIFALAVLLSSTFVYNSMSTINQQALEQLHFVTELTQLIRAK-------SSPREDK------VKDSSEFVGF-----FPD-FIWAVRDFALEL-KLNGRPITEDEYL------ENALKLIQGDNLKVQQSNMTRECIRYFFPVRKCFVFDRPTSDKRLLLQIENVPENQLERNFQVESEKFCSYIFTN-------------G--KTKTLRGGVIVTGNRLGTLVQTYVNAINSGT--------VPCLENAVTTLAQRENSIAVQKAADH-----------YSEQMAQRMRL-------------------------------------------------PTDTLQELLT-VHAACEKEAIAVFMEHS-------------FKDDEQE---------------------------------------------------FQKKLVVTIEERKEEFIRQNEAASIRHCQA-------------------------ELERLSESLRK----SISCGA-FSVPGGH----------------------------------------------------------------------SLYLEARKKIELGYQQVLRK------GVK----A----------------------KEVL---KSFLQSQAIMEDSILQSDKALTDG--------ERAIAAERTKKEVAEK--EL--------ELLRQRQKEQEQVMEAQERS-------FREN---------IAKLQEKMESEKEMLL----------------REQEKMLEHKLKVQ-----------------------EE--LLIEGFREKSDMLKNEISHLREEMERTRRKP----SLFGQILDTIGNAFIMILPGAGKLFGVGLKFLGSLSS-------------------------------------------------------------------------------------------------------------------------------------------------------------------------------------------------------------------------------------------------------------------------------------------------------------------------------------------------------------------------------------------------------------------------------------------------------------------------------------------------------------------------------------------------------------------------------------------------------------------------------------------------------------------------------------------------------------------------------------------------------------
>METAZOA_MOUSE_tr|Q91Z40|Q91Z40_GBP7 OS=Mus musculus
-----------------------------------------------------MASGPNMEAPVCL------VENEN--EELRVNSKAINIL-ERITQP--VVVVAIVGLYRTGKSYLMNRLAG---------QNHGFNLGTTVRSETKGIWMWCVPHPSKP----K-----------------------FTL------VLLDTEGLGDVEKGDPKNDSWIFALAVLLSSTFVYNSMSTINHQALEQLHYVTELTERIRAK-------STSRSEE------VDDSDEFVSF-----FPD-FIWTVRDFVLEL-KLEGRVITADEYL------ENALKLIPGMSIKAQKANLPRECIRHFFPRRKCFVFDRPTKDKELLVHVEEMPEDQLDHSFQVQSKEFCSYIFSN-------------S--KAKTLKEGIVVNGNRLATLVTTYVDAINSGD--------VPCLENAVTTLAQRENSIAVQKAADH-----------YSEQMAQRMRL-------------------------------------------------PTDTLQELLT-VHTACEKEAIAVFMEHS-------------FKDENQQ---------------------------------------------------FQKNLVVTIEEKKEDFLRQNEAASLSHCQA-------------------------ELDKLSESLRE----SISRGV-FSVPGGH----------------------------------------------------------------------RLYLEARKKVEQDYERVPRK------GVK----A----------------------NHVL---QSFLQSQISIEDSIMQSDKALTDG--------QKAMEAERAQKEAAEK--EQ--------ELLRQKQKELQQVMEAQERS-------YKEN---------VAQLHEKMETERKNIL----------------REQEVKLEHKLKIQ-----------------------KD--MLNEGFKRKCEAMDLEISQLQKEIQLNKEKN----SSLGAKILDGFGDVLISVVPGSGKYFGLGLKILSSQMNQTQNSDKVRKL-------------------------------------------------------------------------------------------------------------------------------------------------------------------------------------------------------------------------------------------------------------------------------------------------------------------------------------------------------------------------------------------------------------------------------------------------------------------------------------------------------------------------------------------------------------------------------------------------------------------------------------------------------------------------------------------------------------------------------------------------
>METAZOA_MOUSE_tr|A0A0G2JDV3|A0A0G2JDV3_GBP6 OS=Mus musculus
-------------------------------------------------------MTQPQMAPICL------VENHN--EQLSVNQEAIEIL-DKISQP--VVVVAIVGLYRTGKSYLMNCLAG---------QNHGFPLGSTVQSQTKGIWMWCMPHPTKP----E-----------------------HTL------VLLDTEGLGDVEKGDPKNDLWIFALSVLLSSTFIYNSMITINHQALEQLHYVTELTELIRAK-------SSPNPAG------IKNSTEFVSF-----FPD-FVWTVRDFMLEL-KLNGEDITSDDYL------ENALKLIPGDKPRMQASNSCRECIRLFFPNRKCFVFDRPTHDKELLQKLDSITEDQLDPKFQEVTKAFVSYIFTY-------------A--KIKTLKEGIKVTGNRLGILVTTYVNAINSGA--------VPCLDDAVTTLAQRENSVAVQKAADH-----------YSEQMAQRLRL-------------------------------------------------PTETLQELLD-VHAACEKEAMAVFMEHS-------------FKDENQQ---------------------------------------------------FLKKLVELIGENKELFLSKNEEASNKYCQE-------------------------ELDRLSKDFME----NIS--T-FFVPCGH----------------------------------------------------------------------KLYMDKREKIEHDYWQVPRK------GVK----A----------------------SEVF---QSFLQSQAFIESSILQADTALTAG--------EKAIAEERAQKVAAEK--EQ--------ELLRQKQKEQQEYMEAQEKS-------HKEN---------LEQLRRKLEQEREQDI----------------KDHDMMLKKLMKDQ-----------------------KA--FLEEGFKKKAEEMNKEIQQLRDVIKDKKRNT----DRIKEALLNGFSTVLFHYLV--RYLKHL----------------------------------------------------------------------------------------------------------------------------------------------------------------------------------------------------------------------------------------------------------------------------------------------------------------------------------------------------------------------------------------------------------------------------------------------------------------------------------------------------------------------------------------------------------------------------------------------------------------------------------------------------------------------------------------------------------------------------------------------------------------------
>METAZOA_MOUSE_tr|Q000W5|Q000W5_GBP10 OS=Mus musculus
-------------------------------------------------------MTQPQMAPICL------VENHN--EQLSVNQEAIEIL-DKISQP--VVVVAIVGWSRTGKSYLMNCLAG---------QNHGFPLGSTVQSQTKGIWMWCMPHPTKP----E-----------------------HTL------VLLDTEGLGDVEKGDPKNDLWIFALSVLLSSTFIYNSMITINHQALEQLHYVTELTELIRAK-------SSPNPAG------IKNSTEFVSF-----FPD-FVWIVRDFMLEL-KLNGEDITSDDYL------ENALKLIPGDKPRMQASNSCRECIRLFFPNRKCFVFDRPTHDKELLQKLDSITEDQLDPKFQEVTKAFVSYIFTY-------------A--KIKTLKEGIKVTGNKLGILVTTYVDAINSGA--------VPCLDDAVTTLAQRENSVAVQKAADH-----------YSEQMAQRLRL-------------------------------------------------PTETLQELLD-VHAACEKEAMAVFMEHS-------------FKDENQQ---------------------------------------------------FLKKLVELIGENKELFLSKNEEASNKYCQE-------------------------ELDRLSKDFME----NIS--T-FFVPCGH----------------------------------------------------------------------KLYMDKREKIEHDYWQVPRK------GVK----A----------------------SEVF---QSFLQSQAFIESSILQADTALTAG--------KKAIAEERAQKVAAEK--EQ--------DLLRQKQKEQQEYMEAQEKS-------HKEN---------IEQLRRKLMQEREQLI----------------KDHNMMLKKQLKDQ-----------------------KA--FLEEGFKKKAEEMNKEIQQLRDVIKDKKRNT----DRIKDALLNGFSTVLFHYLV--RYLKHL----------------------------------------------------------------------------------------------------------------------------------------------------------------------------------------------------------------------------------------------------------------------------------------------------------------------------------------------------------------------------------------------------------------------------------------------------------------------------------------------------------------------------------------------------------------------------------------------------------------------------------------------------------------------------------------------------------------------------------------------------------------------
>METAZOA_MOUSE_tr|Q8BTS3|Q8BTS3_GBP9 OS=Mus musculus
-------------------------------------------------------MTQPQMAPICL------VENHN--EQLLVNQEAIEIL-EKISQP--VVVVAIVGLYRTGKSYLMNCLAG---------QNHGFPLGSTVQSQTKGIWMWCMPHPTKP----E-----------------------HTL------VLLDTEGLGDVEKSNPKNDSWIFALSVLLSSTFVYNSMSTINHQALEQLHYVTELTELIRSK-------SSRNPHG------IKNSTEFVSF-----FPD-FVWTVRDFMLEL-KLNGEDITSDEYL------ENALKLIPGYNPRVQASNSARECIRCFFPNRKCFVFDRPTHDRELLQKLETISEDQLDLKFREGTKAFVSYVFTY-------------A--KIKTLREGIKVTGNRLGTLVTTYVDAINSGA--------VPCLDDAMTSVARRENSVAVQKAADH-----------YSEQMAQRLRL-------------------------------------------------PTDTLQELLD-VHAACEKEAMAVFMEHS-------------FKDENQQ---------------------------------------------------FLKKLVEIISEKIAFFWLKNEEASNKYCQE-------------------------ELDRLSKDFMD----NIS--T-FSVPGGH----------------------------------------------------------------------RIYTDMRKKIERDYWQVPRK------GVK----A----------------------CEVF---QNFLQSQYIIESSILQADRALTAG--------EKAIAEERAQKEVAEK--EQ--------ELLRQKQKEQQEYMEAQEKR-------NKEN---------LEQLRRKLMQEREQDI----------------KDHDMMLEKQLKDQ-----------------------KA--FLEEGFTNKAEEINAEIERLEHNIKDKKENI----GPILELIEKAFCAGVFSSLIMVALLTHNPSLLRK----------------------------------------------------------------------------------------------------------------------------------------------------------------------------------------------------------------------------------------------------------------------------------------------------------------------------------------------------------------------------------------------------------------------------------------------------------------------------------------------------------------------------------------------------------------------------------------------------------------------------------------------------------------------------------------------------------------------------------------------------------------
>METAZOA_DANRE_tr|E9QF26|E9QF26_GBP2 OS=Danio rerio
-----------------------------------------------------MAFGRHMSAPVCL------IENDE-FGKLCVKKEAKDIL-DEINEP--VVVVSVVGLYRTGKSYLMNRLAG---------KQSGFALGSTIESKTKGIWMWCVPHPYKK----G-----------------------HTL------VLLDTEGLGDVDKGDERHDTWIFCLAVLLSSALVYNSLGVIDNMALEKLHYVTELTENIRVK-------AEGNEVED-----EDESAEFMRV-----FPS-FVWAVRDFTLEL-KMGDKPITSDEYL------ESALKPKKGNSPQIAQYNLPRRCLREFFAPRKCFVFPRPASTQD-MKRMEDLTEEELDSEFLQQANTFCSYIYNS-------------T--EPKTVKGGRTITGTALGNLAEVYVEAIRSGK--------VPCLENAVVSLAKIQNVRAVEQALQI-----------YMTEMLSMAQF-------------------------------------------------PLDP-EELSS-IHTLAEKKAIEEFINMS-------------FSDNDQI---------------------------------------------------YQQELMGKIHNEYQDLCQQNHQASLMQCQE-------------------------VLEDVFDPLEM----NISNGS-YLRPGGY----------------------------------------------------------------------REYRALLAQLTSSYRARTKS------QIM----S----------------------EEVL---CMFLKGKEDVGNMILQADESLSAA--------EQEKEVQMLKNEILQQ--RQ--------RGLEEQNRLQEQAFKDMERT-------HQEH---------VNQIVHQMEREQERIR----------------RDNERVLEAKLKER-----------------------EA--LLKQGFEEEASRMQKEINSLKTDMSKQEESK----PSTMRKVLDGIGTAATLFLPGFIPKAAGIGLSFLSRLF------------------------------------------------------------------------------------------------------------------------------------------------------------------------------------------------------------------------------------------------------------------------------------------------------------------------------------------------------------------------------------------------------------------------------------------------------------------------------------------------------------------------------------------------------------------------------------------------------------------------------------------------------------------------------------------------------------------------------------------------------------
>METAZOA_DANRE_tr|B0V1H4|B0V1H4_GBP3 OS=Danio rerio
-----------------------------------------------------MAFGVAMFAPVCL------IENDG-FGKLSVKKQAKDIL-DRIIEP--VVVVSVVGPHRTGKSYLVNLLAG---------LQTGFSLGYTIESETKGIWMWCIPHPTKK----G-----------------------HTL------VLLDTEGLGDVQEKE-KNDKWIFCLAVLLSSVLVYNSLGVIDDEAVEKLHYVTELPENIRVK-------AEGDE---------DESAEFMHV-----FPS-FVWAVQDFDLEF-EIEDEWMTSDEYL------ESALKLKKGHSLGTQRYNLPRRCLCEFFAQKKCFLFPRPAYRKY-MRRLEDLSDETLDSRFLHQAHTFCSYIYDN-------------A--QPKTVR-GHTITGTALGNLAEIYVEAISSGN--------VICLENAVVSLAKIQNVRAVDQARQI-----------YKEEMLRMAQP-------------------------------------------------PLDPDQ-LSR-IHTLAEEKAIKVFINMS-------------FSDKDQI---------------------------------------------------YQKELMEKIHHEYQHMCLQNHQAFLMQCRK-------------------------VLEYSFYPLEL----KISDGS-YLRPGGY----------------------------------------------------------------------RQYRALLNQLISDYRARTES------QIK----H----------------------EEAL---WMFLQGKEDVGNQILQADESLSAA--------EQEKEVQILKNEILQQ--HQ--------RGLEEQKHLEEQIIQ-------------------------------QMKRNQEKIR----------------RDDDQALKAKHKHE-----------------------EASWMIWKGNKDVGNKIVQADESLSAVEQEKEGKSLGSPPRAESSTGQPTSESAEEFTPELIQTVDEDKHKNTYRFVSPHAGQFQCSLTSLVFVMDGEGEVLYRVVSWDPRLLDGLGQIQPVGPLYDIDCFNGSISRLHLPHCEIFSEGDNMDGLAVAHFTAGNIEIIQPIKVTETHVMIDIRDLSLFGLLWMKIFSPPISGQVLLFLRTLPVEEREKILNVHLLPGNIPVPEVQLCHRDKKYIETTSKCQLFFEREYSLCCQPENFQVQPTSEIFDHSNFGPNYHPTFEVFLGVHVREVGLAILDKAENGREVWSRQRILLTAPSQGVEDHRLTPGSEFVDALRGDLIQKVSSVMAIADSLMSERMITDELYNEVHNADTNQRKMRLLFRALDSGGASVKAEFYRLLMENEPRLVHELESRHSESSGPQ-------------------------------------------------------------------------------------------------------------------------------------------------------------------------------------------------------------------------------------------------------------------------------------------------------------------------------------------------------------------------------------------
>METAZOA_CHICK_tr|A0A1D5PCB5|A0A1D5PCB5_CHICK OS=Gallus gallus
----------------------------------------------------MDAPVLPMPAPLCL------VTNKD--GVLALNPAALAVL-QEVAQP--MVVVAIAGPYRTGKSFLMNRLAQ---------KRTGFPLGPTVQAETKGIWMWCLQHPRQQ----G-----------------------VTL------MLLDTEGLGDPKKGDSHNDAWIFTLALLLSSTLVYNSIGTIDQKALENLELVTQLSELIRVRDRDKDGNNSVERED------EAEDCEFVRY-----FPS-FVWVVRDFTLEL-RVGERPISEDEYL------EQVLELKHGHGRKVQNYNGTRLCLRNYFPTRKCFVLPPPLGTEE-CGRMEELPEAALAPRFLQQAAQFCNYVLSS-------------T--RLKTLPDGRALTGRALCMLLQSYVEAINSGH--------LPCLEGAAAVMMANENAAAVAAALEA-----------YTRGM-RGLSL-------------------------------------------------PTEPAQ-LSA-AHGEHLHEALIVFQRRS-------------FRDRDQE---------------------------------------------------HQRRLMEQISTEYSHLQEENDEASRQHCKA-------------------------LLAELAQALHT----SLARGA-YTQPGGY----------------------------------------------------------------------RAYEAERQRLLEGYRQAEGK------GPK----A----------------------EEVL---NEFLAERRAEAEAVLKADNALSEA--------EKQLEDQKQQAQLLEQ--RQ--------KATAERERQLEALLEDERNS-------YAQN---------LQALEAKMKAEAESAQ----------------RELQRAMEAKLREQ-----------------------RE--LLQRGFREQAALMEQELAALRRESNNNSKQELA--AYIFDTVRAACDLISTLKLSKLAKSRGTAV--------------------------------------------------------------------------------------------------------------------------------------------------------------------------------------------------------------------------------------------------------------------------------------------------------------------------------------------------------------------------------------------------------------------------------------------------------------------------------------------------------------------------------------------------------------------------------------------------------------------------------------------------------------------------------------------------------------------------------------------------------------------
>FUNGI_ALLMA_KNE61728.1
-----------------------------------------------------------MDTPQLLINLSGKVSDPN--SKFVINEEACAVI-ESLEAP--IGVISVAGLYRTGKSFILNQLAG---------RTKGFDIGASIQPETQGIWMWALDRATLK----R-----------------------RKLPDSMSVILLDTEGLGSFTKTE-SHDVKIFSLAVLLSSFLVYNSLGTIDDTAVENMSLIVELTKSIRAS-------TDASAAQSLGPAVRPDPAIMRQF-----YPR-FLWLLRDFALEL-KIEGRAVTEDEYL------EQALKPLPGNDKDIVSKNKVRECIRSFFPTRNCYTLKRPVDDEDDLQELGSLAPDKFRKEYLAQVDKLIQFVYAN-------------L--TPKMLF-GTQLNGRVFVSIMRQYVTAINSGS--------VPAISNAWDAVVAQQSESALANAKAT-----------YARTLASST---------------------------------------------------PHADLAATLA-ASTRAETAAVSSFLRVAVLHALPPAKLAALLDELRSD---------------------------------------------------AAERLATAVNDVVHQYDAENAVAAAKAVRAVQTAAEGLVARTDVNER--------VLDELSAAVDE----AMG---------------------------------------------------------------------------------KYLAEARGEEDAKYGAL---------------------------------------------------ARAAWTPAVLAAGKAVAAG--------TAGRALK-----AAEE--RQ--------KAEMDKARHDYAVVQELYQSVDKEWQKEQSN---------TKQLRQEANDLRYEIMGHQKTIKSLEDTTAALKDRGALLETQLVET-----------------------TA--ILDKERAARTQAETDLIDLSKAHAEAVQERDRLRDQLKTATSEGGAVSAARDELAAELSARQARI-------------------------------------------------------------------------------------------------------------------------------------------DALAQELEEAYAMVELARNPPPPPEPLQVEEPPKEKEPGCKCVIM----------------------------------------------------------------------------------------------------------------------------------------------------------------------------------------------------------------------------------------------------------------------------------------------------------------------------------------------------------------------------------------------------------------------------------------------------------------------------------------------------------------------------------------------------------------------------
>STRAMENOPILES_PHYIT_tr|D0P0P1|D0P0P1 OS=Phytophthora infestans
-----------------------------------------------------MSADSSAVRPLPF------VLVDD-DGGFSVNQEACAVL-ERVKTR--LIVVAVAGLYRTGKSFLLNMLVK--GVSGSRQEHPGFAVGGTVNACTKGIWMWGEPIPLDD----D-----------------------TSV------LFLDTEGLGSVDREQ-THDTRIFALALLLASNFVYNSRGVIDGNAIEDLSLVVNLSKHIQTS-------SSSKDA-------AGNADRLHEF-----FPS-FMWVVRDFTLQL-LDNGKPISSKQYL------ESALKPTGGYSDDAVEKDQIRALLSDFFRHRDCVTLVRPVDDEQKLRNLPQVPYEELRGEFRTSFESLQKRLFGK-------------A--KPKSMF-GTPLNGAMFVNLAGSYVEALNSGK--------APVISSAWSRVVQAQCHDALEDAVKR-----------YKTELHARVRRYVSPEQYEEDAGFEDKGDKQDDELEVVDNGQGGNAMFDENGNLRSVALRPELEVQDSLDEDPTAPENEMIEIM-----------------EKDDDAEAARSVERTRLPCSEDRLKNVHRLCKRLAKKKLRDIVDGDMGADADAGGGDDYMAQFRAAVSAEFDSYRQQNAAASMAYCRH-------------------------VLGALSRPGTE----YLAHPEQHRQKSAM----------------------------------------------------------------------ELFRETQTFLQDDLSGVHKEYFAHAVGPS----A----------------------DAAY---CEFVSQR--VLSQVIQRTESTNAAHMTEVRALEKQMNDLSVKVAVAQG--QA--------GAMQELSAQQQQKCELGVKEAEQRCASELAG---------LRSTLEFKTNELEHILNHNATMKRLADTAQQGHYRATEFASSAFAQILCGYLIKQHMAPGAGGSARAKWQQRYFVLQGPQLSFYDTKEDYERCRSDNPPMDVTGAIIEDNYAVPEAFSVSFRDDKYYPLQLHAKSREVKQEWLVYGILSVR-------------------------------------------------------------------------------------------------------------------------------------------------------------------------------------------------------------------------------------------------------------------------------------------------------------------------------------------------------------------------------------------------------------------------------------------------------------------------------------------------------------------------------------------------------------------------------------------------------------------------------------------------------------------------------------------------------------------------------------------------------
>PLANTS_POPEU_XP_011043627.1_GBP2-like
--------------MMQKM------------RNPVSFPEKDS-------KNTNNAEPSNAGRPIKF------IYYDE-SGNFKVHPDAVDAL-MQIKGP--IGVVSVCGRARQGKSFLLNQLLG---------RSTGFQVGSTHRPCTKGIWIWSEPLKRAALDGTE-----------------------YSL------VLLDCEGIDAYGQTG-TYSAQIFSLAILLSSLFVYNQMGVIDEAALDCLSLVSEMTKHIHVK-------ASGE---------KDTVSDLGHF-----SPV-FVWLLRDFYLDL-KEDNTKITPCNYL------ELALRPVLGSRKDVAARNKIRESIRALFPNQECFTLVSPLNNEADLQHLDRVLLDKFRPEFLSGLNMLAKFVFER-------------T--KPKQVG-GTVMTGPILAGITKSFLDALNRGA--------VPTISSSWQNVEESECQKAFDTAIEV-----------YMSAFDRTK---------------------------------------------------PADEVS-LRE-VHDEAVQKSISVYNASAVG-----------VGSARQK---------------------------------------------------YEVLLQNFCKKAFE-----------------------------------------VLDSLLSEYEA----SVHGPAKWQKLSSFLQQSLQGPILHHAKKLIDEASSDKNVLILKCCSMEDKMQMLHKKLEASEKFKTEYRKSYEDAINDLNKVSECYKGRITDLERKCSSLEERYSSSLEMLD----SAKQESLEWRRKYEETWNKKAVKDQVKVGTM----SGAHEAEARLAASHGQTQLAWKKADEWKEKYVIAVNESKAKIE--KE--------NVPLEYPIEDLNYREEALSAELCDSLAEKQDKEIKVKIAKLEEAGQKITALNLDLKSAQEKMDKYEVQLSALKLQLKNLTDKYESV--------KTVAHALEMQAQILVQDGTQMEQKYLTESKRFEEANERCKVTAEEVKVANKSVETAQSDVLAVQNSKWDASQLAIERLAQMETAQKQ--------------------------------------------------------------------------------------------IEDLERQKVDLTSKVDRLRISEVKAISRVALLEAMVKERDQELEA-SKMKCEQRLSSM-LGENIM-------------ANGPSLHAELQQGKLVSPQVELSPDHSNETALGSEMKTIAWGKRSRLKVLSAGQDSVQDMDIDEEIARESKKPKLTLQ--KCTTTEGENSNVKANEDSEDRKAGSRSYVRLTVLKMQQELTELGFGGDLLALKSSKKKDVYTLYKRLVLKK--------------------------------------------------------------------------------------------------------------------------------------------------------------------------------------------------------------------------------------------------------------------------------------------------------------------------------------------------------------------------------------------------------------------------------
>PLANTS_SOLPN_XP_015066412.1_GBP1-like
---------------MLRFFGRG----SPQQDSPSPSPSPSSSPSPSPPKRSSVNVASGPARPIRF------VYCDE-KGKFQIDPEALAVL-QLVKEP--VGVVSVCGRARQGKSFILNQLLG---------RSSGFQVAPTHRPCTKGIWLWSAPLRRTALDGTE-----------------------YNL------LLLDTEGIDAYDQTG-TYSTQIFSLAVLLSSMFVYNQMGGIDEAALDRLSLVTEMTKHIRVR-------ASGG---------RTSASELGQF-----SPI-FVWLLRDFYLDL-TEDNHKITPRDYL------ELALRPVQGGRRDVAAKNEIRESIRALFPDRECFTLVRPLSNENELQRLDQIPIEKLRPEFKAGLDALTRFVFER-------------T--KPKQFG-ATVMTGPIFSRITQSFVDALNNGA--------VPTITSSWQSVEEAECQRAYDLAAEM-----------YMSSFDRSK---------------------------------------------------PPEEAS-LRE-AHEDAIQKSMSAFNSTAVG-----------AGSIRTK---------------------------------------------------YEKRLQNFIKKAFEDIRKDAFRESSLQCSNAIQDMETRLRKACHAPDAKVDTVLKVLDDSVSKYEA----KCQGPEKWRKLLVFLQQSLEGPLVDLINKQMDQIGSEKNALALKCRSIEDKMSFLNKQLEASEKFKSEYLKRYEDATSDKKKLAEDYASRIANLQSKYSLLEERYASLSKTLD----STRIESMEWKRKYEQLLSKQKAEEEQSNAEISILRSRTSAAEARVNAAKEQAESAQEEAEEWKRKYGIAAKEAKNALE--KA--------AAVQERTSKQAQLREDALRDEFSSTLANKEE-EIKEKAVKLEQAEQRLSTLNLELKVAESKIQNYDLEVSALKHEIKELGERFERM--------NATALSFEREVRILEQEKVHLEQKYRSEFSRFEEVEDRCKSAEREAKRATELADKARVEAATAQKEKSEIHRVAMERSAQIERNGRN--------------------------------------------------------------------------------------------IQNLERQRDDLADELERCRASEFDAQSKVTTLEARVEEREKEIESLLKSNNEQRASTVQVLESLLETERAARSEANNRAEALSVQLQTTQGKLDLLQQQLTKVRLNETALDSKLRTASHGKRARIEEYEAGVESALNMGTNDRVTRGNKRSKSTTSPVAVTCPEDGGSEFRGDDVTSSQQTYTEDYTKYTVQKLKQELTKHNFGAELLQLKNPNKKEILALYEKCVLQKS-------------------------------------------------------------------------------------------------------------------------------------------------------------------------------------------------------------------------------------------------------------------------------------------------------------------------------------------------------------------------------------------------------------------------------
>PLANTS_TOBAC_XP_016438222.1_GBP1-like
---------------MRRLFGRGSAGDSPQQPSPSPSPPLSS-------LHSSVNIAAGPARPIRF------VYCDE-KGKFQLDPEALSIL-QLVKEP--VGIVSVCGRARQGKSFILNQLLG---------RSSGFQVAPTHRPCTKGIWLWSAPLRRTALDGTE-----------------------YNL------LLLDTEGIDAYDQTG-TYSTQIFSLAVLLSSMFVYNQMGGIDEAALDRLSLVTEMTRHIRVR-------ASGG---------RASASELGQF-----SPI-FVWLLRDFYLDL-VEDNCKITPRDYL------ELALRPVQGGGRDVAAKNEIRESIRALFPDRECFTLVRPLSNENELQRLDQIPLENMRPEFKAGLDALTRFVFER-------------T--RPKQVG-GTIMTGPLFARITQSFLDALNNGA--------VPTITSSWQSVEEAECQRAYDLAADR-----------YMASFDRSK---------------------------------------------------PPEEGA-LRE-AHEDAAQKSMTEFNSTAVG-----------AGSIRMK---------------------------------------------------YEKRLQNFIKKAFEELKKDAFREAYLQCSNAIQDMEKELRMACHAPDANIDGVLKVLDCSVSKYEA----TCQGPEKWRKLSVFLQQSLEGPLFDLIKKQIDQIGSEKTTLALKCRSIEDKMNLLNKQLEASEKYKSEYLKRYEDAINDKKQLADDYTSRITNLQSKYSSLEERYSSLSKTVS----SAKHVSAEWKRKYEQLLLKQKADEDQSTAEVSVLKSRTAAAEARLAAAKEQAESAQEEAEEWKRKYDIAVKEVKNALE--KA--------ASVQERANKETQLREDTLRDDFSSTLADKEE-EIKDKASKLEQAEQRLATLNLELRAAESKVRNYDLEVSALKIEVKELGERLENI--------NATAQSFEREARILEQEKVHLEQKYRSEFNRFEDIQDRYKSAEREAKRATELADKARAEAATALKEKNEIQRLAMERLAQIEKADRN--------------------------------------------------------------------------------------------IENLQRQKDDLADEVRRCRAAEDDARSKVTMLEARVEEREKEIEMLLKSNNEQRASTVQVLESLLETERAARAEATNRAEALSVQLQATQGKLDRLQQQLTAVRLNETALDSKLRTASHGKRTRIDECEAGFESVHDMDTDDRVTRGNKKSRSTTSPLKFTSPDDGGSVFRGDDDTHSQQTNGEDYTKFTVQKLRQELTKHDFGDELLQLKNPNKKDILALYEKCVLQKS-------------------------------------------------------------------------------------------------------------------------------------------------------------------------------------------------------------------------------------------------------------------------------------------------------------------------------------------------------------------------------------------------------------------------------
>PLANTS_LUPAN_XP_019440227.1_GBP7-like
---------------MNRFFNRG--RDNPYNASPSSSPATPS-----------ASPVTGPARPIRL------VYYDDNERKFHMDPEAVATL-QLVKEP--IGVVSVCGRARQGKSFILNQLLG---------RSSGFQVAPTHRPCTKGLWLWSAPLKRTALDGTE-----------------------YNL------LLLDSEGIDAYDQTG-TYSTQIFSLAVLLSSMFIYNQMGAIDESSLDRLSLVTQMTKHIRVR-------ASGG---------RSTASELGQF-----SPI-FVWLLRDFYLNL-AEDNRRITPRDYL------EIALRPVEGSGRDIAAKNEIRDSVRALFPDRECFTLVRPLNNENDLQRLEQISLEKLRPEFRSGLDSLVKFVFER-------------T--RPKQVG-ATMMTGPVLVGITQSYLDALNHGA--------VPTISSSWQSVEEAECRRAYDSAAEV-----------YMSSFDRSK---------------------------------------------------PPEEVA-LRE-AHDEAARLSLGAFNTSAVG-----------VGSTRSK---------------------------------------------------YEGLLQKFLKKAFEDYKRSAFMEADLQCSSAIQSMEKRLRAACNVSDARIDNVSKVLDALLCEYEK----TIQGPGKWHKLAVFLQQSFEGPILDLTRRLIDKVVSEKSSLTLKCQLIEDNLALLNKRMEASESEKSEYIKRYEDAMKDKKKLAEEYMNRITDLQANRHSLDERYSSLLKTLD----STKQESTDWKRKYQQVLSRHKTEEDHTSSELAALKSRSSAAEARLAAAREQYESSQQEADEWKRKYDIAVREAKAALE--KA--------AIVQERTSKQTQLREDALREEFSGTLAERED-EIKEKASKFEHAEQCLTTLNLELKAAESKIRNYDAQTSSLVLEIEELSDRLKTE--------NAKAQTFERDVMVFQQEKNHLEQKYRSEFQIFEEVQERCKNAEREAAKATEVADKARAEAGTAQKEKSEMERIAMDRLAHIERAQRK--------------------------------------------------------------------------------------------IESLEREKFNVVDELHRVRDSENDALTRVSELEEKVEQREKDIDALLEKDGTNRRNNTQILEQLLETEREAYAQANNRAEALSIQLQSAQAKIDSLHQELTKFRLNERVSDSKLKTASNGKRLRIED-EIGDESM------SPGIRGTKRAKSTSHPVRYTPPEDGSSFFECDDNIHSLQTTEDEYKKFTVQKLKQELTKHNYGDQLLALKNPKKDALLALYEKCVLQKS-------------------------------------------------------------------------------------------------------------------------------------------------------------------------------------------------------------------------------------------------------------------------------------------------------------------------------------------------------------------------------------------------------------------------------
>STRAMENOPILES_9STRA_tr|F0WFV1|F0WFV1 OS=Albugo laibachii
MGVRSPRRKRHSQSPRRRTVSNDSNDNDGDSDEYEDLLVSPPDVPQSAQTYEKDKHSSFPEKPLPL------ITFNQESNTLAMDPEALACI-ANIAHP--IAIVAIAGLYRTGKSSLLNWLLS---------PSEIFPVASTIERCTHGIWLYPSPFMWTTSKQET-----------------------VAV------LFLDTEGLGGLKASQ-EYDLKIFSLTALLSSKLIYNSQGSIDEKAIHGLSFIANIAKHIRLD-------TKESGSD------SDEMMRLHSL-----FPS-FLWLVRDFALELVDEDGDPISSSEYL------EQALAEQMPRVPSNVERNRLRAMMKEFFRERDCMTLVRPVLDEEELQR-SDLSLQSLRPEFQVQIEQLRKLVFDE-------------KTLKPKSIQ-ERVMNGSMFVGLVQAYVDSINRGS--------VPVISSAWQSIAESESRKARENAMEM-----------YRAAVSTLVV--------------------------------------------------PVEP--NVLNQTLNEVERKCLVMFKKQS-------------MGEFAEK---------------------------------------------------MKRELQQYFASERMKMIDRNEKACRERCQL-------------------------LLQKLYSDVVQPFLIDFSGSSPFSEDCGSDF--------------------------------------------------------------------ECFDKEWTQFRDTYLAQAVG------------------------------------SAKLECLMSFSESKYSEALRIIVTRREENFE--------KKIRLLETDIANVKEQLGSV--------SAREEIYQEEMEKIQSVSSEILSEKARLEAE---------NQENQSQMARLESKLASYQFNRQETEVSKEAADLQFDFLTKRHKEV----------------------DTELAVMKSQYERVIKEKEAQAQKLNELTQESENVASIKTCACVLS--------------------------------------------------------------------------------------------------------------------------------------------------------------------------------------------------------------------------------------------------------------------------------------------------------------------------------------------------------------------------------------------------------------------------------------------------------------------------------------------------------------------------------------------------------------------------------------------------------------------------------------------------------------------------------------------------------------------------------------------------------------------------------------------
>CHOANOZOA_MONBE_XP_001742376.1
---------------MGWQYWIMGLVLAGVCGNHHGWPGAVANASLLTLQEKLLPAHQSAARPLQL------VGRDQ-TGRLAVNRSSLQYIATNWHEP--VYVVGVVGPFHSGKSFLANRLVD---------RMAGFTLGPTVQPTTEGIWTFSVPATDGQ----R-----------------------LRV------VVLDTEGLAAPGNSP-DYDAALFAVTTLLSTHLVYNSVRIIDEAAMEYLEVLARRAQLFQFQ-------TALRSQS------QFSPAMLN-------FPS-LTWVVQDFFQE--QIDGE--SPDAWLRRLMDQQAALAPADLTADYIKDIEAVQQHLVELLRQKHTET--------------PHEASATLSDEAPSGLSQLSRALLSI-------------AAPRQHSAP-SQALTPAQFVFLVDLLVTTVNNGG--------LGQLPSQWSMLVREQAVQAREQSLQASGLADVLARAFFRRMVEDLLAVQ------------------------------------------------PPLAELLFEQQLH-DAKAATIKGFERQ--------------MFDLDTR---------------------------------------------------FAQDAIGTLKAELKLLTKQTTERYLAKTQA-------------------------HVERILREAEDKFVASLGGLR----------------------------------------------------------------------QMMTEELDSYLQSSMDALQRQTAGQFAPYGSNGRAADVKRMTSRLLVGKAAGKLLAVMQQRCEVAQARNLRRIVASMQQATFAALIHAKKAIAEVGMVMWSQEELQVKQDAVLAEALAVFGRQTDGYHQHPAHDQEKTNLLAQLQTLAYQWRDDNEALVRRH---------IKSLEAEIQQEVHEVLVQVQLPISIQEENKLVAEQTRRAYRKFRKV-----------ALRFEGMPSYNQGLVALQTRLDELAKAFGEDNVRQLRERVEKPLQRARRRLRALVADYGLVLNLHGYARTYAREEIGQRLEADHCQRVIQAWMTGSGPENVGDMLRENDQGLLNLSLVVGIAGIFLFLLIRV-------------------------------------------------LCRSSVAARPVRIKADVASKHPLVKEDWSEKEREKEREREKSEREKERAREERREREETKQREESQRMTAMSVLAVVAIALVAAVAARPARVATLDLSSQVQLSLNATTISDGDWVQLSWSGVPEAERASCWIGVFSPDNVDVSTIPAIPYPATAPWTATAALKYQVCSADPSFASTGAGSYNFRLLDMRETVAFWLFYNGTTNPVAVNKSDVISFTHPEAPRHGVLALTADPTEMRLTWNSKFPTPGFVNYTVNGAATAVSIPAKAYTYTTDDLCGEPGRTQGWREPGFFHTAVIKGLTPGTDKVSYIYGNDQYGWSETKTFTAAKSADPNAALRVLVAADVGATEPDHCSYHWIEPNATQTYQHMTDLASSADVVLHIGDISYATGYSAKWELFMAQAEPLGSVLPIMTALGNHEQDTPDRRSGTYYGSNDSGGECAQPTNARFPMPVPSHNQFSGWYSFDMGPVHFITINTELEVAPGSDQYDFITDDIAQMNRSETPWLIMMGHRPMYYVRDDVSAIDPHFQVLESLMYENKVDLFLVGHVHNALVTCPVYNGTCAKSMDEDLFQGTVHVCVGNGGMSLDKVPKTAPAWGDFMASDWGYATLDVANKTHLTMSLFEDSTNVELYSFSLKRNYPRAL
>AMOEBOZOA_ENTHI_tr|C4LZN3|C4LZN3_ENTHI OS=Entamoeba histolytica
------------------------------------------MLKINTLLILVLLSIVIEAKTLQF------FRPNYNNMTLSITEEAIDYL-KEIHS---LIPVTVIGPRKSGKSFLLNSLTKTS----------GFELGHGSLPQTKGIEFL-----IKKIYNKE-----------------------HEV------IYFDTEGLSSNPLGF---DKNIVLFGLMGSSHLIINVRNELLFNDVLSLSLMSQLAQYYHQH-------------------------HISSFH----FPI-LTWVVEDYNQVM-KMNEHDLLFNHFL------KEKDN--PDNESLITEYNEIIQTIKQLFPVQRLFVLPEPIDDHYQFTNLDNIKYDILNQQYRNKIEELKQWIFTS-------------EPFKL-----HEIVTGEQYANYAKNFINELMKDK-----------ISPLVSHIAEYFGESLLKEVLDK-----------YNQRMGAIV---------------------------------------------------LPADLDYIQE-KKELYANESLSLFDKQMYG-----------LDNLLST-------------------------------------------------QSLRTKLIKSINESFQLYIFSNEQQSHSFNSG-------------------------VMEESLMIIKD--------------------------------------------------------------------------------------------------KSKSVAITMKDVVLNHYQKYSVGPTKQYYFKLLKRQLDLITDDMRWDVLISVLLCLFISFLIMKFTKMNFCKSLTLS-------------------------------------------------------------------------IIAFTILALFMVFSVWQLSILDTIKLLFFAIVGLSQSQLLIILTCFCCLVVFSFF----------------------------------------------------------------------------------------------------------------------------------------------------------------------------------------------------------------------------------------------------------------------------------------------------------------------------------------------------------------------------------------------------------------------------------------------------------------------------------------------------------------------------------------------------------------------------------------------------------------------------------------------------------------------------------------------------------------------------------------------------------------------------------------------------------------------------------------------------------
