# Supplementary material for: Eat Prey, Live: Dictyostelium discoideum As a Model for Cell-Autonomous Defenses
Source: Front Immunol. 2018 Jan 4;8:1906. doi: 10.3389/fimmu.2017.01906 (PMC5758549; doi:10.3389/fimmu.2017.01906)
Supplement: Supplementary file 1 [file Data_Sheet_1.zip › TRAF_alignment.txt]

>RHODOPHYTA_CYAM1_XP_005536470_1 RHODOPHYTA_CYAM1_XP_005536470.1 OS=Cyanidioschyzon merolae 3321 bp
-----------------------------------------------------------------MEGGSPAVGRAGSLADAPTSSDPAPTASANDRSNTADPQQPSTSSPLVNAADPGAKNVALVEQTEPATPTASTGNEQHRT-----------TQPAPRQFSPAQ-----RCNHNQVK-RLGPALKS-LECPICFD------LFR----------AAV----TTR----------------------------------CGH-TFCFSCIMRHFR---NHKSCPVC--------------------------GGFLTRDQIA----PDSSV--QKAVRLAQAASPSLLTRSKTSS----------RVDDVRSSTQRKAQRT-GTLDTQEECVAESDGEFK-SEAAAAFAALMSQQSGHAGRPRQALFAAGSTHAPRE-QRQEIAPAASDDQHR-ASSRERPILSKQDPIIEQILSD--LERETQKGQESNFVDKLKRIASRLSGSEIDQIVETLLEQRRRLQRMSLGTDYTILKSFLEY----NIELK--RRELAKIEAE--LLQLEADLQRANELQ------------------------------------------------------------QRRAES-------------------------------------------------------------------------------------------------------------------------------MKDSGERGAP---------------EAAEKRV------------------------------------------------QRMLILFEQLQQRYLELRPPNLKESSPQPAGMDRD----NQQSHATRARPYDL---------------------------------GPSPLALSSVTFD-----------------M--FGELLAAAGVMRKIKIFDLHT-----------VDYDGVVCIW-----DTESCKLVAEYEEHEKRAWTVDGSDDGNVKIWSSYIRFFCSNREIVTASTDSTLRLWDL-RSCQCTDTLAAANSQGLIRIFELS--------------------------------------------------------
>PLANTAE_XP_011007761_1 PLANTAE_XP_011007761.1 OS=Populus euphratica 3321 bp
----------------------------------------------------------------------------------------------------------------MEEVSTGAIVPAVKPEPKP--------------------------ST-STAAAVAP-----PEPSSAPS-AEDAELEKDFLCPICMQ------IIK----------DAF----LTA----------------------------------CGH-SFCYMCITTHLR---NKNDCPCC--------------------------RHYLTTNQLF----PNFLL--QKLLKKASARQTSKNASPIEHF---------------RQSLQQGCEVSIKDLDALMSLLAERKRKME-QEEAER------------------------NMQVLLDFLHYLRK------QKMDELNEVRTDLRY------IKEDIDAVEKHRIELY-RARDRYSMKLRMLG--DD-----LTVRKPWASTIDKNHSGVVTSSLNARGLT--TGNIP--TKKMDGKAQV--SSHGLQRKDTSSGSD------------------------------------------------------------PQ--YN-------------------------------------------------------------------------------------------------------------------------------HSGL---------------------SAVKKKR----------------------------------------------------------------VHAQFNDLQDCYLQKRRQL----ANHPHNQSERDKNVI--------------------------------HREGYNAGLADFQ------------SVLSTFDRDDEFFATAGVSRRIKVFDFSS-----------VDYEGIVTVW-----DVTTRQSVMEYEEHEKRAWSVDGSDDCKVKVWCSYVK-FLSNSELASASTDSTLRLWDV-KENLPSPTMLSANSQGTIKVLVLAA-------------------------------------------------------
>CHOANOZOA_SALR5_XP_004992852_1 CHOANOZOA_SALR5_XP_004992852.1 OS=Salpingoeca rosetta 3321 bp
-----------------------------------------------------------------------------------------------------------------------------------------------------------------MDVAEDV-----AGWDE--A-MFVHKLDNLLRCPICLL------GIR----------DAS----MCP----------------------------------SQH-IFCDACLRRSVS---IQRRCPVC--------------------------KDFLTESRIQ----PARFV--RHMVDKLEVYCDNK---------------------------HDGCAET-TTIERRTQ--HLSRCLFK-KVECPN-----------------------DGCAVLL-RAHEVEA------HR-EVCPMETVHCEN----KCCRSR--IRRMDVASHS----------------CYD----------SLAAKWEQERKELEVAHRERERQL--EERFERRLREMEDRLLACV--HAALSAAGCGTIM------------------------------------------------------------SDVAVD--------------------------------------------------------------------------------------------------------------------------------------------------------KQMAEAN---------------------------------------------------GIRWESQRKLFLPINGPRILLSTPFSVATWDI----NNALHTRGQTGFASASTCGS---------------------------SLPCTLSIDSGSV------------VEFRCC-ATTG--DAVCYIGQRRVFQAKVDVHRSARTYSGLRLAATL--W-----HGTRMERL-PLSPTELVV-----HPPLSSAARTSAINNAAPSGCLRCGRCDTCIRTRAP-RNPIAVAAWRSLHPHR----------------------------------------------------------------
>STRAMENOPILES_PHYIN_XP_002907172_1 STRAMENOPILES_PHYIN_XP_002907172.1 OS=Phytophthora infestans 3321 bp
-------------------------MITNDEIPANYETRTGETALLAAVSAKNLDALAMLMTSGVSIDTPNRQGYTPLMKAIAVAVPQHRCASKQLILTDQSGRTAFDWAKLTGNTQALEWLENRQREKSLKHQSLANRQDRVAQCQALLSYHEECIQRIESLIALQFFDENGLVEFLKATTISVSEFTRAFNDLKAMDNTPRALPFRSQFFVNIETREGWTPLTKCAAFGYAFGVQELVSMGADYRYETRLRHTAMTWASYCGHEAVVLHLLRVGVDVNQKTRDGKTALMHAISNSQAKIVHHLLIATR-----DECFPIEWHKTFLKDMLPTHEQHHCMKRTIKCENCDSILIFEDRHECP-----KRMVPCKGKHGGCSAL-VKYDEMDFH-LSTLCELRFCEYCHFSISIENLETHLDKECQQRPRGCRLGCSRKV-AWSDVKE------HEANQCPKRRIKCRI------CQGKQRLKFDTLQEHHELLCPQRVVNCRR-G-CGT-----HIKELDSDLHESEECSKRLLFCEN---QC--GLHVP--YCEMEEHLEAKCTLRVMMCPTGCREMVFAYLYEDHWKRCRQRVVPCGVGGKLCARPIRVWHMDSKLVRCVVHNENALLWALKSQDANTVRAEL-------------------------------------------------------------------------------------------------------------------------------DEAIQVFNESIAETEAKRVQAIQLSSQVDDSC----------------------------------------RRLQNVEKDEEASDIDSSALEADMLPRGRRNATEYTDVEWWKTAQALLMDRSLLRQLRGYR-----QQTISPEVMAKVRRECL-----------KTPAFAACSAEFK------------ANRASF--KTE-SGERSLNSRIPPIETLRGNIIGMLATWVASFIQAL-VR-----DFQYRKKF-ERQRRLQEL-----SRGGTNSRS-DAATEALVRNVAHSFIKLWQ-KTYVL-PERVYPGSLLESVAPISK----------------------------ASLEMAKRQGKHTALMIAATNGKVEFVRYLLASK
>AMOEBOZOA_DICFS_XP_004354776_1 AMOEBOZOA_DICFS_XP_004354776.1 OS=Dictyostelium fasciculatum 3321 bp
--------------------------------------------------------------------------------------------------------------------------------------------------------------------MEPI-----PLETVIVD-QEIV---KELQCGICLQ------IIN----------KPR----QCL----------------------------------QGH-LYCLDCISQYLK---KSQECPTC--------------------------RTSLNVEKLS----RSLFV--ERHLRNLNVWCKYHFENKGGGN------------NNVWEVDEQGCNEI-LTMENSTR--HENTCEYS-FEPCKL----------------------SSDCGLI--RKIQLVD------HL-EKCPKRPIKCDH------CLIE--YPFSDIDKHL-LECEMIEIQCD--K-CNT-----KLLKRDFETHKLNECPNCHVHCPFFDSGC--LKMFD--RKNLQEHIDKSLGEHLILMKNNYTQSI------------------------------------------------------------SSLKKD-------------------------------------------------------------------------------------------------------------------------------FNQQLK-------------------EKLEKVL---------------------------------------------------------------------NDKHEPDTKIEWCV----KNYSIAKKKGYI-----------------------------------QSEKFVLGGFQWF--------------LGFY--TDG--DSADSKGYISIYLFLDTHQIPKGKSLALEYYLKF-FN-----HRDPSQSV-KKEFRTTFP-----IKGGR-----GW------GDRKAVKSALLDSSGFIK-DDTLLVKAEIN--VKKTC----------------------------WSIDQEPDT-------------------------
>AMOEBOZOA_ACYSU_XP_012753391_1 AMOEBOZOA_ACYSU_XP_012753391.1 OS=Acytostelium subglobosum 3321 bp
------------------------------------------------------------------------------------------------------------------------MMHSISSNSSQQQLLQQQQQQHNNA-----------AAA-VAVDENTV-----PIEVVIVD-QELT---KELQCGICLQ------IIN----------KPR----QCK----------------------------------NGH-LFCMECILMSLK---KSQECPEC--------------------------RCSLNMEKLS----RSLFV--ERHLRTLSVYCKFHFKFQKGAG---------------WVVDEDGCNEI-LTLENSTK--HEITCEHS-FEYCRY----------------------NKECGLI--RRRLMDA------HL-EVCLHRPVKCMH------CGGD--STYTGIDNHL-VECDMVEIECD--K-CST-----KLVKKEFEKHKLNICPNYHIQCPFFESGC--TKTFD--RKYLQTHIDESLAEHLLMMKTHYTDTI------------------------------------------------------------STMKKE-------------------------------------------------------------------------------------------------------------------------------FSTLIQ-------------------SQLERTV---------------------------------------------------------------------NEKIDTNTKVEWCV----KNYSLLKKKGYI-----------------------------------QSEKFSIGGFQWF--------------IGFY--TDG--DSIDSKGYISIYLFLDTNQVPKGKSLTLEYYLKF-FN-----QRDPSQSV-KKDFRTTFP-----IKGGQ-----GW------GDRKAIRTSILENNGFIK-DDQLLVKTEVI--IKKTS----------------------------WSIEESDS--------------------------
>AMOEBOZOA_POLPA_XP_020432624_1 AMOEBOZOA_POLPA_XP_020432624.1 OS=Polysphondylium pallidum 3321 bp
-----------------------------------------------------------------------------------------------------------------------------------------------MD-----------RFQ-YTELENTV-----PIEVVIVD-QEIIKE---LQCGICLQ------IIN----------KPR----QCK----------------------------------NGH-LFCMDCILQSLK---KIQECPEC--------------------------RCSLNVEKLS----RSLFV--ERHLRTLSVFCKYHFKYQKSVG---------------WIVDEQGCNEI-ISLENSAK--HENICEHS-FEYCKF----------------------SKECGVI--RRRLMDA------HY-EECPYRPVQCQH------CNAD--FTHNEITNHL-NECDMIKIECD--R-CNA-----PMIKKEFEKHKLNLCPNYHIQCPFFESGC--NATFD--RKDLESHIEKSLSHHLLLMKSHYTDTI------------------------------------------------------------TNLKKE-------------------------------------------------------------------------------------------------------------------------------FSLLLK-------------------DQLEKSM---------------------------------------------------------------------NEKSDSSKKVEWCV----KNYSILKKKGYI-----------------------------------QSEKFTIGGFQWF--------------IGFY--TDG--DSNDSKGYISIYLFLDTNQIPKGKSLTLEYYLKF-FN-----QRDQTLSV-KKDFRTTFP-----IKGGQ-----GW------GDRKAIRASVLESNGFIK-DDTLLVMTSIL--IKKTC----------------------------WSIEESDS--------------------------
>|DDB_G0291023|Protein| gene: DDB_G0291023 on chromosome: 5 position 4906011 to 4908009 3321 bp
------------------------------------------------------------------------------------------------------------------------------------------------------------------MISVKC-----LIGQILIN-SDNPSL-NKFKCQKCME------FIF--------FSPTY----QCK----------------------------------LGH-WRCQSCWQERLN--TFESRCFEC--------------------D-----NIIESIEDLS----RNIFI--EKEFSQLQACCPNSYNGDHLNPINNIIQNNNETIEERIKDVERGCPIS-TTVGELKS--HLEICQFR-FQKCKN-----------------------EGCIEIK-RKNDLEEIHYDINNELNGCKFNLMKCND------CKRD-DIQKRYYQSHL-LSCPKKVINCL--H-CDD-----QFERSHWPQHEYTQCKQRVISCTFKAGGC--NQRFK--RLHLPHHLKS--INHIEFISKQYDSQL------------------------------------------------------------FEINLK-------------------------------------------------------------------------------------------------------------------------------NNLLL--------------------SKLNSIS------------------------------------NENSIFQIQLKKQQKEEEDEKQKQNQHQHPLQLQLQPVFEYKNKWRI----PSFK-------------------------------------------CYPIAKAGIGPFK---------------FLF--SIDEMADYEDGPSLHFYISPIDLGNQLK----LEYSIKL---------LNENRKMIKYEGERLFT---------------SSDIELGKDEILEWGIELRTVEVHEPLQETKAIKNNNK--IWK----------------------------------------------------------------
>DDB0237662|DDB_G0293202 |Protein|gene: DDB_G0293202 on chromosome: 6 position 2718912 to 2720315 3321 bp
---------------------------------------------------------------------------------------------------------------------------------------------------------------------MDV-----NIFHFLFT-KTNPG--ENFSCPKCKI------LIYD----FDKVSEVY----QCK----------------------------------NGS-WACKNCWIEIFR---TTKECPTK--------------------E-----CRVESIDSLS----RSRFI--ENGFAGKNMDCPNSLVRSNPNH----------YEGINVLLDDDGCRDV-VTVGNLSS--HLKGCIYA-FTKCPN---------------------DVNGCTGEF-RLKNLDQ------HL-QTCGFQLEDCPN------CNNK--IIRKSIEEHIDEECLKTKIKCL--E-CGS-----TVERGDMDFHLDNVCPNIVIPCILCDNGC--DLLFK--RSELSNHLQS--IEHISNLNNKIDELN------------------------------------------------------------ETLNDL-------------------------------------------------------------------------------------------------------------------------------QIS----------------------EQLETLL------------------------------------------------------TQARDDPLAQREINRLISKQEKFKSVWDI----KNFSKRQFQKGFYF---------------------------------SSPVITVGHHSFH--------------LWLY--PNG---ETSPSNSLSLYLVLTKGEKTF-----VNFSISI--------KNHNGNDLNSTFENDKCL-----EVGG--------------TRWGWAFEKDFKTGGYLK-NDTLSIQFTVAIKKQPLI----------------------------TDILSVQ---------------------------
>|DDB_G0272348|Protein| gene: DDB_G0272348 on chromosome: 2 position 1358012 to 1359900 3321 bp
---------------------------------------------------------------------------------------MEFELEDITIEQSSFTNNNSNNNNNNNNNSNSNNNNNNNNNNINNNNNHNNNNKNNSN-----------NKN-EINNQLDI-----PISNLVVD-KENIS--KKYFCTICSD------LLVN--SFHADKFKAV----QCK----------------------------------NGHYTTCLNCWEKHLE---KKKNCIQC--------------------G-----VDVESIESLS----SNLLV--TQKFTTFKIHCPNSFFDTI----------------DFIKDEVNGCKEI-IQINELEE--HLKECQYG-FISCKNCEEFSKLPFQEF-----------TQCPDF--RKNTKEQ------HD-LICPYVKISCEY------CGDI--INKINKESHNANWCQEITIKCL--D-CHL-----PFKKKEINQHQKSFCPETIIQCRYSKGGC--NAMIR--RSKLSQHLTE-GDNHHQFISNILNQQD------------------------------------------------------------LKINEL-------------------------------------------------------------------------------------------------------------------------------EELEILF------------------KELNDSI--------------------LIQKQQQKQQQQQQQQQQQQQQNNNSNSHFINNNNNNINNVQMSDSPNGGSLPQAVYKNKWVI----SNYSEQEQQGISKD--------------------YI-----------KSPLFKIGNSTFF--------------LKWF--PFG----KKKLNYCSIFLYKTQDDKSII----VNYYIHL-VNNQISDEVYEKRGC-QKYDSENGS-----AGYGS-------------SQFIKRADLLNDANGFLI-NDSITIEIEIF--ATEEI----------------------------LPLQS-----------------------------
>|DDB_G0272098|Protein| gene: DDB_G0272098 on chromosome: 2 position 1209397 to 1212729 3321 bp
---------------------------------------------------------------------------------------------------------------------------------------------------------------------MDI-----PIIKLLVE-KDSIS--KKYYCPDCGE------LLIN--NFNPEKFKAL----QCK----------------------------------NGH-TKCLQCWEQHLK---LRKNCLQC--------------------K-----VPVSSIKDLS----LNLYI--AQKISANKVYCKNRYYETKNFT----------------IDEENGCKEI-IRVDEYEK--HIKECPLT-YTDCKNYDDFIRANPQIDEKLL-------KRCGKI--NKSLLDE------HD-EQCLYQTITCEH------CNEL--INRIDHEIHLSEWCSDIPIKCE--D-CKH-----VFKKKYIQEHKESNCPESVIDCVYVAGGC--QKKLK--RYNMSKHLVT-ANHHSQYMSKIIEEQN------------------QDIKELHNFIENQLTEIIKRVDNSFIGLHEFDELEDYISPNKTDVDNLVFDDDEDDFDLEEPQIVGEFIFNKSQETIAIPTLIRQQQQQQQQQQQQQQQQQQQPPPTPLPPQNTTITNDIQMENINENINNNINENNNNNNKNNDDDNITAATATNNSNTTSTHTILNGTNNEASMTDINETTSTTTTAETTEATASESTEESNNTAETTTTTTTTTTTITTAAETVNSTETITLRTSKSVEDTNNNNNNNNNNNNNNNNNNNNNNNNNNNNNNNENVYDIKKDRNRENV----EDSNDNNSKNENGKINDNGDVKMGSEDKVNDDDDKMAMVDRSNTIFRNQILFKIGKYKFY--------------SELF--ING--ETENEKDYLSFYLNKCKKENES-II--ISFGIEL-LN------VDPKKSI-RVYWDNELL-----NNSSQVMYNYGYGE----TTVIKKSILEDPNNGFLV-DNCFIVNLEVYKIIDVPH----------------------------PPPAHLLQKSSPPAATTTTTTSSSSSKTTPKTKR
>DDB0237661|DDB_G0285149 |Protein|gene: DDB_G0285149 on chromosome: 4 position 2888446 to 2890076 3321 bp
--------------------------------------------------------------------------------------------------------------------------------------------------------------------MTEF-----KISDLLVK-PLSES----FSCIVCTD------LLS----ESHDKIQVN----QCP----------------------------------HGH-CLCSDCWTKQIE--NKKKECPIC--------------------------RAKVKLEFLS----RNLFL--ESEFKKKKVYCKYQYKEEKEDG-------------KIIKDEENGCKDI-IRIEEMET--HFKNCQYA-FINCPN--------------------GDECKINSRF-RKNQLEE------HN-KSCEYLKVPCQY------CKTP---IAKINKDHLESECQSYKIKCT--H-CKL-----EMLRMELSEHLEV-CPEMTIQCKYKEGGC--QVSFQ--RKHQANHLAS-ENNHIGFIQNIIDQHR------------------------------------------------------------ILLDER-------------------------------------------------------------------------------------------------------------------------------LKCSH--------------------ETLEKRL-----------------------------------------------------------------------TNINKYSNQWVI----ENWMQKVIDIPNDEVTSTKRV--------------------------SCPMFYFNSRKYN--------------VSCF--PNG--FTPANKDYISLYLHLHEASPNIN----IKFSFEI-VN------SDPTKSI-KKEKNSYFQ-----NDKGI-----GW------EKFAECKTINTLGEGFVV-GNKLTIKFEIE--IPQTI----------------------------DPLTTK----------------------------
>DDB0307156|DDB_G0272340 |Protein|gene: DDB_G0272340 on chromosome: 2 position 1331957 to 1333399 3321 bp
---------------------------------------------------------------------------------------------------------------------------------------------MTTT-----------ISQ-LNITPIKF-----TINDLIVD-PVSLS--ENFNCPICEE------CIMD-----VNKCEAL----QCK----------------------------------EGH-VHCRLCWMKSLE---SKKECMTC--------------------R-----TRVNSVDSLS----KNIYL--QKEFRNKKIFCPNLFRILNSGK--------------IEIDEKFGCKEI-LKVDELEG--HIKECQFQ-FIECPN----------------------DKECKTRL-RKNQLKD------HA-EKCKKLKSECEF------CGEK-GLVIDDSKVHY-SECEKFPIKCPQ-N-CNSPTFNCTIERGRIKYHIENECPFTVIQCKYREAGC--MLEFP--RSELSEHMK--LIDHSKYMEATIDQHI------------------------------------------------------------CKFEKK-------------------------------------------------------------------------------------------------------------------------------LELEY--------------------NRLKDDF-----------------------------------------------------------------KILVIRELKFNYQNKWVI----TNWSQKLQDYPKPK--------------------SI-----------ESPEFMVGNLKFK--------------IQFY--PNG-GLSDESKDFLSIYLYKFDDQTPSK----VQFSFELLNK-----DFTRNRKL---ASTNIFH-----TENKW-----GW------RSFINNSLVTTQ-TGFVI-QNSVTLNINIEILPEEKE-----------------------------AFTS-----------------------------
>DDB0308471|DDB_G0273509 |Protein|gene: DDB_G0273509 on chromosome: 2 position 3038057 to 3039514 3321 bp
---------------------------------------------------------------------------------------------------------------------------------------------------------------MDKKINLDY-----LIDDIIVN-SDDLTP---FQCQICFN------SVI-DFKKETLSFDVL----QCR----------------------------------NGH-ISCHECWNRQLS---IKQECPSC--------------------------KVKTLPSELS----RNIFL--ENAFRALKVICPNKFKESKFQG--------------EAVHCENGCPEI-LKVELLEH--HLKECQYQ-FIKCPN---------------------NSNKCKYII-RKNQIEH------HNQSVCDYSLIQCEK------CSEL--IERKKLNKHIESECDTLMITCS--K-CSA-----SIGKKLMNHHLETDCPMEEISCLYKAGGC--NKRFL--RSQLSQHLSE-NNNHIFYIQNVMDLHK------------------------------------------------------------LQLDEK-------------------------------------------------------------------------------------------------------------------------------LEKQN--------------------RDLEKRL----------------------------------------------------FYLVINSKPHECGGGGGGGSGNNVYKGKWVI----NNWDRKLREYPISKSL-------------------------------NSPFFQIGSSKFF--------------IMLY--PNG---NNEVKGFLSIFLYKIYDRPSL-----VKYSLEA-KN------IDPTKNY-KNTHTNNFI-----NNNGN-----GW------FKWIENKSQ----NGFFS-NNSLTISISIKIIQDHSLVTE-----------------------------------------------------------
>DDB0308470|DDB_G0273433 |Protein|gene: DDB_G0273433 on chromosome: 2 position 2992272 to 2993729 3321 bp
--------------------------------------------------------------------------------------------------------------------------------------------------------------M-DKKINLDY-----LIDDIIVN-SDDLTP---FQCQICFN------SVI-DFKKETLSFDVL----QCR----------------------------------NGH-ISCHECWNRQLS---IKQECPSC--------------------------KVKTLPSELS----RNIFL--ENAFRALKVICPNKFKESKFQG--------------EAVHCENGCPEI-LKVELLEH--HLKECQYQ-FIKCPN---------------------NSNKCKYII-RKNQIEH------HNQSVCDYSLIQCEK------CSEL--IERKKLNKHIESECDTLMITCS--K-CSA-----SIGKKLMNHHLETDCPMEEISCLYKAGGC--NKRFL--RSQLSQHLSE-NNNHIFYIQNVMDLHK------------------------------------------------------------LQLDEK-------------------------------------------------------------------------------------------------------------------------------LEKQN--------------------RDLEKRL----------------------------------------------------FYLVINSKPHECGGGGGGGSGNNVYKGKWVI----NNWDRKLREYPISKSL-------------------------------NSPFFQIGSSKFF--------------IMLY--PNG---NNEVKGFLSIFLYKIYDRPSL-----VKYSLEA-KN------IDPTKNY-KNTHTNNFI-----NNNGN-----GW------FKWIENKSQ----NGFFS-NNSLTISISIKIIQDHSLVTE-----------------------------------------------------------
>DDB0237657|DDB_G0277243 |Protein|gene: DDB_G0277243 on chromosome: 2 position 7783025 to 7784465 3321 bp
--------------------------------------------------------------------------------------------------------------------------------------------------------------------MIDY-----KINEILVK-QLNDD----YNCSICVD------PVL--NSLPLEQHQAL----SCK----------------------------------NGH-LLCQACWGKQLA---LRKECCIC--------------------K-----IKVESISELC----RNIFL--EKGFRNKKVHCPNGFENFKVDE-------------KLIKDESDGCKSV-ITIDQLES--HLRECEFV-FIECPN---------------------DPIRCKDKF-RKNQTDK------HM-NKCQYVTINCEH------CKEP--VIKNDMPTHIENDCSIISLECE--F-CKD-----KFGRRSLENHIANECPNVVIDCPHKEGGC--TARIK--RCYLSQHLTE-EDNHIRYMQKIIEKHR------------------------------------------------------------IQVEEK-------------------------------------------------------------------------------------------------------------------------------LRVDY--------------------KELEKRV-----------------------------------------------------------------------EITSRYKGNWTI----ENWSQKLTHYPNNE--------------------RL-----------KSPYFCIGSKSFY--------------VGLY--PNG--FNQTNAGFMSIFLHLYE--KPSTSTTVVRFSFEL-LH------SDPTKSL-KFEKSNKYT-----ENKGS-----GF------SQFIDIKMI----NNFII-DGKLTINIDVEVIPPSSS-----------------------------LVTK-----------------------------
>AMOEBOZOA_DICPU_XP_003291959_1 AMOEBOZOA_DICPU_XP_003291959.1 OS=Dictyostelium purpureum 3321 bp
----------------------------------------------------------------------------------------------------------------------------------------------------------------MSREPIKY-----NVSELSYE-FDDD-----YVCPICFD------IYY--------KKEVY----QCK----------------------------------EGH-CSCKDCWIKSLK---NKKECMQC--------------------K-----TKVNSFNELS----RVRQV--EKFLLKICVCCPYSFKNIIRVY-----------ESEKLIKDGGGCNEI-IKLEELDN--HIENCSFR-FIKCKYHEK---------------------GCNDKI-RYNENET------HI-SKCEYRPIICPH------CSNV--YLLKTIEQHY-LECPSMLIGCK--E-CNK-----KIKRGEMGNHLDKECQEVIIPCKFSQFGC--NDKIK--RRNLENHLEQ--TNHTKHLSTAIEHLM------------------------------------------------------------IKNDHI--------------------------------------------------------------------------------------------------------------------------------------------------------KHLSAAI----------------------------------------------EHLNIKNDQELVIKNNLLTNSINELAICREYKYKWII----SNYSKINHNVGDTL---------------------------------ISPKF-----GYP---------------NLF--EIRLSKNDVCVGKLSVFIYSSIEQKN------MSFSITL-LN-----KDTKKNKI-QTLNNIEIL-----ESQGR-----GW------SNFIKSDEMNKE-NGYVTENDKVEFEFTLT--YPKPM-----------------------------PLLS-----------------------------
>|DDB_G0290971|Protein| gene: DDB_G0290971 on chromosome: 5 position 4814825 to 4816254 3321 bp
-------------------------------------------------------------------------------------------------------------------------------------------------------------------MTVKY-----SINELLVD-HESLS--DNFTCPICFD------LYYS----SSSKKEVF----QCR----------------------------------DGH-LACKSCWSDSLL---NKKECMIC--------------------R-----TPVNSMNELS----RNRFI--ENEFLKKKVYCPNSFFFIENVN-----VDDSSMNEALIRDESNGCKEI-ITVEALEK--HQVECQFR-FEKCPF-----------------------TGCDKIL-RLKQIAE------HK-IDCKFSSKYCLH------CDKE---IPGQLDAHA-LVCPKVRIQCTQSESCKK-----SFPREQLRLHIDQDCKFTIVKCKYCCLNNSKNESIDFKRFELADHYEK--VNHSFEMDKVINNQQ------------------------------------------------------------LELVEC-------------------------------------------------------------------------------------------------------------------------------KNQIY--------------------QINNKRV---------------------------------------------------------IKLEQLSMDASNKLSLLPRFKNSIIF----ATFSTHKLKRVNEGI--------------------------------STVPLDVGNNKFK--------------LTLY--PNG--YDESNKGNISAYLYRVSINEPAVK---VSFTFVF-NN-----QDSRKNRT-YRIQEYTFN-----GGATS-----GWGY----PKTLKTVDVDSA-NGWLTDEDKLVIGLRIQVLP------------------------------------------------------------------
>DDB0232346|DDB_G0268444 |Protein|gene: DDB_G0268444 on chromosome: 1 position 1514264 to 1515878 3321 bp
------------------------------------------------------------------------------------------------------------------------------------------------------------MAE-YTHYFIQY-----NLTDIFYE-DVNIE---KYSCSICYE------SVY--------KKEIY----QCK----------------------------------EIH-WFCKTCWAESLF---KKKECMIC--------------------R-----CIVKSISELS----RNRFI--EQDFLNIKVNCPNSFKYIDENK----------NNNNKIKDLENGCKDI-ITIGEIEK--HLKQCKFT-HIKCKF-----------------------IGCNKII-RLNQVEK------HEKEQCEFRLEYCRY------CDTD-GITSRSLENHY-KECPKFIVKCSENG-CTV-----QLERSQLESHIEKQCQMVMIDCPYKIYGC--EQSNRFPKSNLTQHLSS--INHTLAMGSMIESQS------------------------------------------------------------LQIKET------------------------------------------------------------------------------------------------------------------------------NIKYENRIKF----------------DDLFEKV--------------------------------------------------------------SKVNSYFINGCLLKYKNRWSI----SNYLTESRKYRKI----------------------------------TSPSFKIYDKKFK--------------LVIY--PQG----KDDGSYTSLFLKSDSINPIK-----VFYKFVL-LN-----FKDESKNL-IFKNKSIMD-----KEKSV-----GC------HYFIKSTEPGKKPEVWLK-DDSLVIDFSIEVNINNDI----------------------------KPLES-----------------------------
>|DDB_G0290883|Protein| gene: DDB_G0290883 on chromosome: 5 position 4710716 to 4712193 3321 bp
-----------------------------------------------------------------------------------------------------------------------------------------------------------------MSIDIKF-----TINDILFN-QESLQKKNKYTCPICFE------FIY--------KKQIY----QCK----------------------------------SGH-HACKECWEKSLE---TKKECMTC--------------------K-----SVVNSYNDLS----RCLMV--ERAFDKKECCCIYSFTEQIVQGGTNCS---PPDQRKLIKDEENGCKEK-IEVDQIDS--HLINCQYK-FVTCSF-----------------------KGCEKIL-RMNSLES------HQ-NECGFKLVICDF------CKRD-DIKKKELETHY-KTCPMVPIDCS--QGCSV-----KIERKSIIDHIENDCCNTQIPCKYFEQGC--KVEMK--RSELQNHLER--VNHQTYMGILIDKLT------------------------------------------------------------NQVGHS-------------------------------------------------------------------------------------------------------------------------------KKTHD--------------------EDLSLLI-----------------------------------------------------IKFSDACLKKQVLPKALDICSNGYRNKWII----SNYSSLAKSKLNCKSL-------------------------------SSPILLILSHHFQ--------------VCVY--PKG----DENKEYISLYLRVNNIEEPNSLK--VEYSFTL-VN-----VLDKSKSITKRVDKIVFI-----SPKEW-----GW------GKFLLSDLINKE-NGWLSNDDKLTIEIYIKILNEEYE-----------------------------PLES-----------------------------
>|DDB_G0290961|Protein| gene: zfaA on chromosome: 5 position 4810278 to 4811798 3321 bp
-----------------------------------------------------------------------------------------------------------------------------------------------------------------MSIDIKF-----TINDILFN-QESLQKKNKYTCPICFE------FIY--------KKQIY----QCK----------------------------------SGH-HACKECWEKSLE---TKKECMTC--------------------K-----SVVNSYNDLS----RCLMV--ERAFDKKECCCIYSFNEQIVEGGTNCS---PPDQRKLIKDEENGCKEK-IEVDQIDS--HLINCQYK-FVTCSF-----------------------KGCEKIL-RMNSLES------HQ-NECGFKLVTCDF------CKRD-DIKKKELETHY-KTCPMVPIDCS--QGCSV-----KIERKSIIDHIENDCCNTQIPCKYFEQGC--KVEMK--RSELQNHLER--VNHQNYMGILIEKLT------------------------------------------------------------NQVGQS-------------------------------------------------------------------------------------------------------------------------------KKTHD--------------------EDLSLLV-----------------------------------------------------IKFSDACLKKQVLPKALDICSNGYRNKWII----SNYSSVAKSKLNCQAL-------------------------------SSPMLSILSHLFQ--------------VCVY--PKG----DENKEYISLYLRVNNIEEPNSLK--VEYSFTL-VN-----VLDKSKSITKKEDKKVFI-----SSEGW-----GW------GKFLLSDLINKE-NGWLSNDDKLIIEIYIKILNEEYE-----------------------------PLES-----------------------------
>|DDB_G0290931|Protein| gene: DDB_G0290931 on chromosome: 5 position 4768327 to 4769935 3321 bp
-----------------------------------------------------------------------------------------------------------------------------------------------------------------MSIYSKF-----TINDVLLN-KESLQKKNKYTCPICFE------LIY--------KKSIY----QCS----------------------------------SGH-YACQECWEKSLE---IKQECMIC--------------------R-----CKVKSFKNLS----RCLVI--EQNFSKKECNCIYSFHLDYFIDGANQENEDENEKRKLIKDEENGCKEI-INVDQLDR--HIQNCKFK-FVKCSH-----------------------IGCDRVL-RLNSLKE------HE-NQCGFKLVKCEY------CACD-GIIQVQLENHY-DECPKFVIGCPQ-G-CLN-----FFERDQIKSHIENDCNNSTIQCKYYEYGC--KVEMK--RSELQRHLEN--VNHQLFMGKLIDKLS------------------------------------------------------------STLDQS-------------------------------------------------------------------------------------------------------------------------------MKI----------------------QELKSKI-------------------------------------TCSELQRKNDELSSLITEIDDNYFNKNDFINSWKLTSQGYTNKWII----SNYSNLVENTPHPE--------------------YI-----------YSPSFDIVSREFV--------------ISIY--PNG---SLTGKDHLSLFLHNNNEDPNK-----LEFTLEL-VN-----LLDKSKSI-TRKGLEVFE-----EIERK-----GW------SKFLASKLINKK-NGWLSDDDKLTINIYVKILYDDIE-----------------------------PLES-----------------------------
>DDB0252616|DDB_G0290965 |Protein|gene: DDB_G0290965 on chromosome: 5 position 4802105 to 4803917 3321 bp
-----------------------------------------------------------------------------------------------------------------------------------------------------------------MSINSKF-----TINDVLLN-IESLQKKNKYSCPICFE------FIY--------KKSIF----QCK----------------------------------SGH-FACKECWEKSLK---IKKECMIC--------------------R-----SKVNSINDLS----RCLVI--EQGFGKKECYCIYSFNNDHFIDYANLD-----ENITLVKDKENGCKEI-INIDQLDR--HIQNCKFK-FVECSH-----------------------NGCDVVL-RLNSLKE------HE-NQCGYKLVKCKY------CACD-DTIQKELENHN-NECPKFPIGCP--QSCSI-----MVERDQTQSHINNDCNNSTIQCKYYEYGC--KVEMK--RSELQNHLNN--VNHQYFMGILIDKLS------------------------------------------------------------SKLIQS-------------------------------------------------------------------------------------------------------------------------------HNIQDERSKIIC-------------DKLVKKI--------------------------------------EQLEKTQENLNKQFELSRIICDKLQKQNDQLLSLNALKYKNEWII----SDYSKIVKKNPKGSLL-------------------------------NSPSFQVNQNNFLKSQSLCNILQNIFHLSFY--QNG----LSRINKIAIFLMGKSIEGTN-----VEFICKL-VN-----VLDETNSI-KFKTQKLKD-----IDDL------EWDWSWGRSYIIDSNLITQE-NGWLTKDDKLTIEFKVK--IFNNV---------------------------NKPLES-----------------------------
>FUNGI_KOS21894_1_TNF FUNGI_KOS21894.1_TNF receptor-associated factor 6 OS=Escovopsis weberi 3321 bp
MDDAFESLTLRDIAQRNHNHNHNHSHGHHHRMSSGSASTSAPREVSFESVNDGVRLSTTGARRLPRSSALRSSARSTPDLYNSGGRPSSPDAFLGNRTSPQHSQTPVPPASISAMSNFGLGSPGYAPAGNRSVSGEQQNRRSGPL-----------LPPHLSSLDIPRRYGGNAIFDLYSL-TYVSDADVNLLCPICHD------PLV----------DPI----TTP----------------------------------CDH-TFCYRCIRRSIA---SSPSGTMC--------------------P-----IDREPLVWTH-CFSAARLI--RTQLNSLVVKCPYS---------------------------ARGCHLE-LRREAVEQH-AKNECRFR-MYTCPG-----------------------AGCSKKI-RYKPTDD----------KCRHEQDNCLH------CFAV--IEDAEREFHL-LSCPGSKTRCQ--T-CWQ-----LVVRDSLDLHYELECDGVEVSCHYSDAGC--NVRVM--RGHLDMHHAACAFHPDTPTGAIIRTQR------------------------------------------------------------DLIQSY--------------------------------------------------------------------------------------------------------------------------------------------------------GDMGSQL----------------------------------------------REIFARQDEANGRLDAIVAALAYRGIDSGDIGGGGPG----GGAGVLLGPDGAPREGG------------------------------GARPISDLDAGFE-------------EVHQN--LTQLQSMWTLNQVMPIREEVAELRNNM-----NMLRMHV-NW-----LLTRSRDEDRMRAATTNP-----GSAAN-------------SGALRPDNSARIGRVGLP-DRRVSMEFDVP-----RL--------------------------------------------------------------
>FUNGI_ACRC1_KFH48409_1_TNF FUNGI_ACRC1_KFH48409.1_TNF receptor-associated factor-like protein OS=Acremonium chrysogenum 3321 bp
----------------------MASGQPSASASSQ-------SNRVTLPTPRRESRSSESSSDDGYIISPAAARRFARRNMRRTSLTPDLVTSLVRPPSPDTFYGVGQMH-HSRTPSSGRHGSLA----GLRRTHAAGGGRRGPTGPSGRRSSSAPLPPHPSSLDIPKKYGGDCIFDMYSL-TYVTEPDSALMCPICHD------PLV----------DPV----TTP----------------------------------CDH-TFCYRCLRRSIA---SSPAGTAC--------------------P-----VDREALSWSE-CFSAGRLI--RTQLNSLIVKCPHH---------------------------NRGCTQE-TRRESIETH-ATSECRFR-EYNCPD-----------------------PECDKKL-SHKPAVD----------SCQHVAAQCRY------CDEA--IEEADRERHL-VSCSKAKTRCE--S-CWL-----LVHRSAMSSHHELDCDGVEVGCTYQDLGC--PVRVE--RGELAEHQVECPFHPETASGMIIRSQR------------------------------------------------------------ELIRSY--------------------------------------------------------------------------------------------------------------------------------------------------------RDLDSKL---------------------------------------------------------------------QECRSRQEESARRL----DEISSSVDRRRGGSSNGGDTVLN------------------------DNRTMQDLDAGFE---------------EVHQNLTHLQSMWTLNQVMPIREEVTELRNNI-----NMIRMHV-NW-----LLNRSREEGRIRAANNSG-----GS----------------SGTIRRESSAETTTVPVLPERRRSSGTDMD--LPRL---------------------------------------------------------------
>FUNGI_KHN98332_1_TRAF-type FUNGI_KHN98332.1_TRAF-type zinc finger protein OS=Metarhizium album 3321 bp
----MSTVPVPEPQPTLAPALAIHSSDPAAAGSSSHESPHETTGSATIHVSRDGGSDSSDEGVQGVRMSPAAARRFARRNLRRATATPDLVTSLVRPPSPEAFYIAQDARGHPRQRAVLRPAAILSQPYGRRHSNAARERRTGPL-----------LVPHPCSLDIPVKYGGGCIFDMHTL-NYVSDIDPNLLCPICHD------PLV----------DPV----TTP----------------------------------CDH-TFCYRCLRRSIA---SSPSGTAC--------------------P-----IDRELLLWVD-CFSAARLV--RTQLSCLTVKCPNQ---------------------------GRGCESQ-VRRENVEKH-ATAECRFR-EYSCPD-----------------------TTCDKKL-RNKPQDD----------VCHHRQVGCGL------CHDK--VEEADKEMHL-LSCSLAKTRCQ--S-CWQ-----LVCRSQMKSHHDFECDGVEVGCPYQDLGC--PVRTI--RGEIGAHSFTCAFHPDTPSGIVIRNQQ------------------------------------------------------------EIIQSY--------------------------------------------------------------------------------------------------------------------------------------------------------VDLGSQL---------------------------------------------------------------------RDMQLRQDETAKRI----DDVLADRRTKGNGESRKDAMYS-------------------------DNRTMQDLDAGFE---------------EVHQNLTHLQSMWTLNQVMPIREEVTELRNNI-----NMIRMHV-NW-----LLNRSREEGRIRAANNTG-----------------------PTAGIRRDSSSDVPLVLS-ERRRSSSADMD--VPRL---------------------------------------------------------------
>METAZOA_DANRE_AAT37634_1_TRAF6 METAZOA_DANRE_AAT37634.1_TRAF6 OS=Danio rerio 3321 bp
-----------------------------------------------------------------------------------------------------------MACNDVDKSSFDGVCCDSGHSSCAAAMEKERESFLSPT-----------ENPSTISVSSSM-----PTDQQGYDVEFDPPLESKYECPICLM------GLR----------SAV----QTP----------------------------------CGH-RFCDSCIRKSI-----RDTGQKC--------------------P-----VDNEVLLEEQ--LFPDNFA--KREILSLTVKCSN-----------------------------FGCSEK-MELRQLEK--HLSQCRFA-TAPCPQ-------------------------CQESV-PMSHLDE------HKSQHCLQRIMTCPD------CAGS--FVYAVKQSHE-QFCPFANTVCE--Y-CEM-----ELIRDQLALHCDTDCLKAPVACTFSTFGC--REKMT--RNELAQHMQEFTQMHMRYMAEFLRSQT-----------------------------LNNCTMPSAAAHSSSDDRGASARSPDSCQCKQELLNL-------------------------------------------------------------------------------------------------------------------------------RETV---------------------LELEGRL--------------------------------VRQDQQIRELCIHNDTQKNQVTELRRKLVSLEESTRELEAQQYQGIYVWRV----ENFSHHLRNQEAGQPI------------------VL-----------HSPPFYTGRPGYK------------LCLRLH--LQT-PSAPRCSNFISLFVHTMQ----------GEFDSQL-SW-----PLQGTIRL-AVLDQVEG----------------QHHIEVMETKPDLHLQALRQ-RGFVK-EDVLLVRCEVT--PRFDA-----------------------------SLRREGVQPRGPEPSI-----------------
>METAZOA_HUMAN_sp|Q9Y4K3_TRAF6 OS=Homo sapiens 3321 bp
-------------------------------------------------------------------------------------------------------MSLLNCENSCGSSQSESDCCVAMASSCSAVTKDDSVGGTAST-----------GNL-SSSFMEEI-----QGYDV----EFDPPLESKYECPICLM------ALR----------EAV----QTP----------------------------------CGH-RFCKACIIKSI-----RDAGHKC--------------------P-----VDNEILLENQ--LFPDNFA--KREILSLMVKCPN-----------------------------EGCLHK-MELRHLED--HQAHCEFA-LMDCPQ-------------------------CQRPF-QKFHINI------HILKDCPRRQVSCDN------CAAS--MAFEDKEIHD-QNCPLANVICE--Y-CNT-----ILIREQMPNHYDLDCPTAPIPCTFSTFGC--HEKMQ--RNHLARHLQENTQSHMRMLAQAVHSLS----------------------------------------------------VIPDSGYISEVRNF-------------------------------------------------------------------------------------------------------------------------------QETI---------------------HQLEGRL--------------------------------VRQDHQIRELTAKMETQSMYVSELKRTIRTLEDKVAEIEAQQCNGIYIWKI----GNFGMHLKCQEEEKPV------------------VI-----------HSPGFYTGKPGYK------------LCMRLH--LQL-PTAQRCANYISLFVHTMQ----------GEYDSHL-PW-----PFQGTIRL-TILDQSEAP-----VR--------QNHEEIMDAKPELHLEALRQ-RTFIK-DDTLLVRCEVS--TRFDM----------------------------GSLRREGFQPRSTDAGV-----------------
>METAZOA_CHICK_CDZ92728_1_TRAF6 METAZOA_CHICK_CDZ92728.1_TRAF6 OS=Gallus gallus 3321 bp
-------------------------------------------------------------------------------------------------------MSLLHSDSSCGGRDLDSGCCTAMASACSGGAKEDSVSVGSGT-----------GNP-PSSFTEET-----QGYDV----EFDPPLESKYECPICLM------ALR----------EAV----QTP----------------------------------CGH-RFCKGCIVKSIR--RCRDAGHKC--------------------P-----VDNEILLENQ--LFPDNFA--KREILSLTVKCPN-----------------------------KGCCLK-MELRHLEE--HQLHCDFT-TVECPQ-------------------------CQGAF-QKNHLKE------HMTQECPRRQVCCPN------CATS--MAYEDKELHD-QTCPLANVFCE--Y-CNT-----MLIRQQMPNHYDNDCPTAPVPCFYSAFGC--PEKMQ--RNELARHMQEFTQVHMRMMAQSIQNIS-----------------------------VTATNPVPFINGLPFEPALFSHVSRAPYNCNPEVENF-------------------------------------------------------------------------------------------------------------------------------KETI---------------------QQLEGRL--------------------------------VRQDHQIRELIAKMETQNTHMAELKRTIRDLEGKITEMEAQQCNGIYIWKI----ENFSGLQKAQEEER-----PV-------------VM-----------HSPGFYTGKPGYK------------LCLRLH--IQL-PSAQRCANFISLFVHTMQ----------GEYDSHL-PW-----PFQGTIRL-SILDQSEGP-----ER--------QNHEEVMEAKPELHLQTLKQ-RTFVK-DDTLLVRCEVL--TRLDL----------------------------NSLRREGFQARSTDGAA-----------------
>METAZOA_CAEEL_NP_499773_2_TRAF METAZOA_CAEEL_NP_499773.2_TRAF OS=Caenorhabditis elegans 3321 bp
----------------------------------------------------------------------------------------------------------------------------------------------------------------MTSQSVMF-----KG-----------GLPADCTCPICEQ------ALR----------DPI----KLN----------------------------------CDH-HYCRQCFENENR----TPGCAAC--------------------------QTIIQPELCQ----HDRAK--QKQILALPVVCTFE---------------------------SSGCPWD-GQLGTLHD--HLSECTFKSSLKCEK-------------------------CGRQF-AKNDLEK------HR-AKCELNRAVCSF------CNKT--IRDSDRERHP-KTCPQVIISCP--FQCGLT----DRPRLEIEAHCPS-CPNVDNVCPFVPYGC--TFAGG--KESIQQHLSDEPVRHLMYLCDEITDLK------------------------------------------------------------GTYELM-------------------------------------------------------------------------------------------------------------------------------ERDMGSF------------------NDRQTRI----------------------------------------------------------------LSAAETCTEMFGPQLIWKI----DKLQQRTNEAKSGADTTI-----------------------------FSVPFMSHRFGYK------------MMACAC--LFG--DGSSAGKSISLYVLLLK----------GEFDPTL-EW-----PFHRAIKI-SLLDQNPR------------------------PEDRVNITSLAILQNYVK-DDKIYVQIDVD--RCETLPVQLKSRDAKERKQMLDAMRAKTPDVRLHQVRPVTSQSSSAELRV-----------------
>METAZOA_DANRE_XP_683631_2_TRAF2 METAZOA_DANRE_XP_683631.2_TRAF2 OS=Danio rerio 3321 bp
--------------------------------------------------------------------------------------------------------------------------MISAAGTLCKW-------KDMER-----------PSL-PSSLDSTL-----PGISR--E-VLSVSMEPKYQCQQCKD------ILR----------KPF----QAQ----------------------------------CGH-RFCVFCFKQLTS--SGPIPCEAC--------------------RAEGIFEEETSVLNIA-VAFPDNAA--RREIDSLPAKCPN-----------------------------EGCSWS-GTLKDFENQ-HEGRCAFE-RVKCEA-------------------------CQVLI-LLSEKDR------HNERECEARTLNCKY------CKVT--FNFKEIKAHD-EICQKFPMQCK--D-CGKK----KIPREKFQEHTKS-CAKSKSACQFREIGC--RAVVD--NCKQQEHEQTSIMEHLRLMLALLSSMR------------------------------------LRAEGAGEWQEDVGLGLYRGPEDAPPAGAH-------------------------------------------------------------------------------------------------------------------------------NVGRGGGPGVQKKVTTLENIVCVLNKEVERSA----------------------LTMEAISRQHRLDQEKIENLSNKVRQLERTLTTRDLQLAESEQSLRELQFCTYDGVFIWKI----AEFSRRRQDAVAGRAP------------------AM-----------FSPAFYSSKYGYK------------MCLRLY--LNG--DGTGRGSHLSLFFVVMK----------GKYDALL-KW-----PFSQKVTL-MLLDQNNR----------------EHIIDAFRPDVSSPLAKLAGKSSYLR-DDTIFIKAIVD--LTGL---------------------------------------------------------------
>METAZOA_HUMAN_ADQ89802_1_TRAF2 METAZOA_HUMAN_ADQ89802.1_TRAF2 OS=Homo sapiens 3321 bp
--------------------------------------------------------------------------------------------------------------------------------------------MAAAS-----------VTP-PGSLELLQ-----PGFSK--T-LLGTKLEAKYLCSACRN------VLR----------RPF----QAQ----------------------------------CGH-RYCSFCLASILS--SGPQNCAAC--------------------VHEGIYEEGISILESS-SAFPDNAA--RREVESLPAVCPS-----------------------------DGCTWK-GTLKEYESC-HEGRCPLM-LTECPA-------------------------CKGLV-RLGEKER------HLEHECPERSLSCRH------CRAP--CCGADVKAHH-EVCPKFPLTCD--G-CGKK----KIPREKFQDHVKT-CGKCRVPCRFHAIGC--LETVE--GEKQQEHEVQWLREHLAMLLSSVLEAK------------------------------------------------------------PLLGDQ---------------------------------------------------------------------------------------------------------------------------SHAGSELLQGCESLEKKTATFENIVCVLNREVERVA----------------------MTAEACSRQHRLDQDKIEAPSSKVQQLERSIGLKDLAMADLEQKVSEMEASTYDGVFIWKI----SDFARKRQEAVAGRIP------------------AI-----------FSPAFYTRRYGYK------------MCLRIY--LNG--DGTGRGTHLSLFFVVMK----------GPNDALL-RW-----PFNQKVTL-MLLDQNNR----------------EHVIDAFRPDVTSPVSKMEAKDSYVR-DDAIFIKAIVD--LTGL---------------------------------------------------------------
>METAZOA_CHICK_XP_015135104_1_TRAF2 METAZOA_CHICK_XP_015135104.1_TRAF2 OS=Gallus gallus 3321 bp
------------------------------------------------------------------MTAGVTHSVGGGGGLHERSGGVWPCRVWPCRPALSRPSPRAGSLPGGGAVRGGPRSTCPAGGACARFRCGARTDGAAAN-----------STP-PGSLDLSQ-----PGFAK--E-ILGTKLEVKYLCSDCRN------ILR----------RPF----QAQ----------------------------------CGH-RYCSYCLKKIIS--SGPQKCASC--------------------IQEGIYEEGISILETS-SAFPDNAA--RREVESLPAVCIN-----------------------------EGCTWK-GTIKEYESC-HEGNCPFL-LIECQA-------------------------CRGVI-PLNEKER------HSERECPERTLNCKY------CKSL--FYFPDIKAHD-EVCPKFPLTCD--G-CGKK----KIPREKFQDHVKN-CGKCKVPCRFKVVGC--AEMVE--NEKLPEHESKCLAEHLYMLLSFVLSLK------------------------------SGSGDLKHLPAIPSSQSSSPLLAANSLCPESELFKS-------------------------------------------------------------------------------------------------------------------------------LELLGRCDALEKKTVTFENIVCVLNREVERVS----------------------LTAEAYSRQHRLDQEQIETLSNKVRQLERSIGLKDLAMAEMEEKIRNMEASTYDGVFIWKI----TEFARKRQEAITGRSPAI-----------------------------FSPAFYTSKYGYK------------MCLRVY--LNG--DGTGRGTHLSLFFVVMK----------GPNDALL-RW-----PFNQKVTL-MLLDQNNRE----------------HIIDAFRPDVTSPVSVMEAKNSYVR-DDAIFIKAIVD--LSGL---------------------------------------------------------------
>METAZOA_DMSVA_NP_477416_1_TRAF4 METAZOA_DMSVA_NP_477416.1_TRAF4 OS=Drosophila melanogaster 3321 bp
-----------------------------------------------------------------------------------------------------------------------------------------------------------------MVRSLAQ-----WTKTLSFP-SRLSPNRNSKDCSTLAS------PVP----------PPTPPRNKTT----------------------------------SGS-GNCATSRSSSSTVSSSHSSSHSS--------------------PTPGNNNNNMPITELEQIIYPGPD---PKHIMGSLVFCIHH---------------------------KQGCKWS-DELRKLKG--HLNACKHD-ATQCPN------------------------KCGAQI-PRIMMTD------HLQYTCTMRRTRCEF------CQSQREFSADTLPLHA-AQCPRAPLACPQ-R-CDAG----PIPRGELEAHLRDECQSLAVSCSFKEAGC--RFKGP--RQMLEAHLESNAAAHLSLMVALSSRQG------------------------------------------------------------QQIQML--------------------------------------------------------------------------------------------------------------------------------------------------------KSAVSKL-----------------------------------------------------------------------SINYTGTLLWKI----TDWSAKMAEARGKDGL------------------EL-----------VSPPFYTSQYGYK------------LQASMF--LNG--NGPGENTHVSVYIKVLP----------GEYDALL-KW-----PFSHSITF-TLFEQGAQS-----GQ--------GGVAESFVPDPTWSHELLHS-RPFIK-GDTVFLRVKVD--PSKIVAV------------------------------------------------------------
>METAZOA_CHICK_XP_015151572_1_TRAF4 METAZOA_CHICK_XP_015151572.1_TRAF4 OS=Gallus gallus 3321 bp
-----------------------------------------------MLTRAEGMLLEEAQLGLGTDLSPGMGNILLLQRRAPCPEVECHRSASQTPGCHMQPRPQPHAVPPDPPLSLRPPCGIRGGIAAVVAAPGRSRLRAAER-----------CAA-RGRERCAM-----PGYDY--K-LLERP-RRRVLCPLCGK------PMR----------EPV---RVST----------------------------------CGH-RFCDTCLQEFLS-----EGVFKC--------------------P-----EDQLPLDYAK--IYPDPEL--EAQVLSLAIRCIHS---------------------------EEGCRWS-GLIRHLQA--HLGTCGFN-VIPCPN------------------------RCSTKL-SRRDLPQ------HLQHGCPKRRVQCEF------CAGAKEFVFDTIQNHQ-YQCPRYPVPCPN-Q-CGTP----NIAREDVPTHLKESCSTAMLLCPFKEAGC--KHRCP--KLAMGRHLEESTKAHLGMVCALVSRQR------------------------------------------------------------QEILEL-------------------------------------------------------------------------------------------------------------------------------RRDM---------------------EELSVSS---------------------------------------------------------------------------DGTLIWKI----SDYARKLQEAKTRSNY------------------EF-----------FSPPFYTHKYGYR------------LQVSAF--LNG--NGSGENSHLSVYIRVLP----------GEYDNLL-EW-----PFSYRVTF-SLLDQSDPS-----LSKP------QHITETFHPDPNWSHEDIKK-RNYVR-DNAIFIKASVE--IPQKILS------------------------------------------------------------
>METAZOA_DANRE_NP_991325_1_TRAF4 METAZOA_DANRE_NP_991325.1_TRAF4 OS=Danio rerio 3321 bp
-----------------------------------------------------------------------------------------------------------------------------------------------------------------------M-----PGFDY----KFLEKPKRRFQCPLCSK------AMR----------EPVQ---VST----------------------------------CGH-RFCDTCLQEFLS-----EGVFKC--------------------P-----EDQLPLDYAK--IYPDPEL--EQQILALPIRCIHS---------------------------EEGCRWT-GQMKQLQS--HFSTCAFN-VIPCPN------------------------RCSVKL-TRRDLPE------HLQHDCPKRKVKCEF------CGSGKEFVYDTIQNHQ-YHCPRFPVQCP--NQCGTP----NIAREDLANHVKESCGSALVLCPFKEAGC--KHRCP--KMAIGRHLEESTKSHLTMMCSLVGRQR------------------------------------------------------------QEILEL--------------------------------------------------------------------------------------------------------------------------------------------------------RREMEEL-----------------------------------------------------------------------SVSHDGVLIWKL----TDYSRKLQEAKLRNNHEF-----------------------------FSPPFYTHRYGYK------------LQVSAF--LNG--NGSGEGSHLSIYIRVLP----------GEYDNLL-EW-----PFSYKVTF-SILDQSDPS-----LSKP------QHITETFNPDPNWSHEEIKK-RNYIR-DNSIFLKASIEIPQKIMA--------------------------------------------------------------
