# Supplementary material for: Eat Prey, Live: Dictyostelium discoideum As a Model for Cell-Autonomous Defenses
Source: Front Immunol. 2018 Jan 4;8:1906. doi: 10.3389/fimmu.2017.01906 (PMC5758549; doi:10.3389/fimmu.2017.01906)
Supplement: Supplementary file 1 [file Data_Sheet_1.zip › ZIP_tree_alignment.txt]

>gnl|unk|XP_001785519.1 predicted protein [Physcomitrella patens]
----------------------------------------------------------------------------------------------------------------------------------------------------------------------------------------------------------------------------------------------------------------------------------------------------------------------------------------------------------------------------------------------------------------------------------------------------------------------------------------------------------------------------VSDACHMLFDCAAL----AIGLYASYISK----------------LQANSRFNYGYGRFEVISGYMNAVFLVLVASLIVLES-------------------------------------------RILDPPEISTDSLL---------------------VVSIGGFLV-----------NVIGLIFFH----EAHHHH--------------------------PTGSSHDDGHHHDHGHGHEHKHKHKHDDGHHHDHGHGHEHNHVHVHEDHHSDDDVAHDH------------------------------------------------------------------------------------------------------------------------------------------------------------------------------------------------TDHNMQGMFLHILADTLGSIGV--------VVSSLLIQYKGWYFADPICSIFISALIIASVIPLIK--------GS----AEMLLQRMPRAT---------------------ESRIQRSMKQVE-GIDGVW-----------SCKAL-----------HIWN--------------FTNAEV--IGSLHVLATR-------------------GADRERLR--------ISIAGILKKAGVTDLTLQVETV----------------------------------------------
>gnl|unk|XP_002902880.1 Zinc (Zn2 )-Iron (Fe2 ) Permease (ZIP) Family [Phytophthora infestans T30-4]
----------------------------------------------------------------------------------------------------------------------------------------------------------------------------------------------------------------------------------------------------------------------------------------------------------------------------------------------------------------------------------------------------------------------------------------------------------------------------------------------------------------------------HLETLEISVDSDPELMKQRVGKTTSDISMQNQKQINEDANDEEITKIPLGSSSTTRRLAYA-VALSMIL--ITFY--SFPMH--------------------------------------------FHGRGGKNARYVW---------------------WCGWLTAIA-----------TGLGALPFY----WIRDMD--------------------------KFWLGICNGLAAGMMIAATGCLFYEGWYLPQATDYAVSVSYRLFLGAFLGVLFIKFTKV------------------------------------------------------------------------------------------------------------------------------------------------------------YLEDYEDVSVCGLKGLDARK----------------ALLIMAVMTLHSVSEGIGV-GV-------SFGGEGGIRRGHIVTMTMAIHNIPEGVAISLSLVPRG--------LSVF--YAVLW-----CI---------------------ISSAPQPIFAVP-AFLFVE-----------QWLPI---------LPCGLG--------------FAGGAMAYVAVQELLPES----------------LEDTKSVP-----------TTVAATAFAFIVFLTIQIALSGSI--------------------------------------------
>gnl|unk|XP_001768371.1 predicted protein [Physcomitrella patens]
----------------------------------------------------------------------------------------------------------------------------------------------------------------------------------------------------------------------------------------------------------------------------------------------------------------------------------------------------------------------------------------------------------------------------------------------------------------------------------------------------------------------------LYANSLAILTDAAHLLTDVAGFALSLFAI----------WASGWEATPLQTFGFSRLEILGALGSILFI--WLLTGILVFEA--------------------------------------------RLLTEVAPIDGRL---------------------MFCIASV-G-----------LLVNLCMMV----LLGHEH------------------------GHAHGHGHSHGHGHGHGHEHSHEDDHGNGHSHDHGHGHSHDDEHVHSHGSESQGTHDGQHG-----------------------------------------------------------------------------------------------------------------------------------------HSSHKHNTSQPLLKKSHSVSLCRDLSKKKPERNINVQG-----------------AYLHVLGDLLQSV--GVMIGGA------------VIWYQPRWKVIDPVCTLIFSVLVLCTTLSMIR--------------SIVEV-----LM---------------------ESTPREIDAQAV-ERGLLG-----------LPGVV------EVHDLHIWA--------------ITVGKTLLACHIRVQPQV------------------NTNEALQAV--------ADYCERVFKISHVTIQVETDS-----------------------------------------------
>gnl|unk|XP_001757961.1 predicted protein [Physcomitrella patens]
----------------------------------------------------------------------------------------------------------------------------------------------------------------------------------------------------------------------------------------------------------------------------------------------------------------------------------------------------------------------------------------------------------------------------------------------------------------------------------------------------------------------------MYANSLAILTDAAHLLSDIAGFAISLFAI----------WASSWESTAIQSYGFFRLEILGALVSIQFI--WLVTGMLLYEA--------------------------------------------RLYDSNKDIVN-----------------------GTVMFGI-------------AILGLFVNIAMIVLLGHEN--------------------------YSFNIGNHEHHHNHGHDSHENGSSNSYKNHKHDNFDESFDLHGDKDHEHDTSHKNVNPN----------------------------------------------------------------------------------------------------------------------------------------STSSKTHEENNFNDEKHDVSMLSKTTATVQHGHNNLNLQG----------------AYLHVLGDAIQSI--GVII-GA-----------AAIWYNPKWKIIDVICTILFSVLVLGTTIQMLK--------------DVLHI-----LM---------------------ESTPHEINAQEV-QYGLNE-----------LPNVV------AIHELHIWA--------------LTIGKTLLTCHIQVSPNA------------------NYDEVLQNV--------VDYLEIKFKITHTTIQIESRI-----------------------------------------------
>gnl|unk|NP_491614.1 Zrt (ZRT), Irt-(IRT-) like Protein Transporter [Caenorhabditis elegans] >CCD63898.1 Zrt (ZRT), Irt-(IRT-) like Protein Transporter [Caenorhabditis elegans]
----------------------------------------------------------------------------------------------------------------------------------------------------------------------------------------------------------------------------------------------------------------------------------------------------------------------------------------------------------------------------------------------------------------------------------------------------------------------------------------------------------------------------ALLAATFTWGVT------ALGASLVFIMR------------------HQSKKLLDISLGFA-AGVMTAA--SFWS--LLAPA------------------------------------------------IAEADFEKW---------------------AFVPVAI-G-----------FAVGAGFVH----LADTLL-----------------------------PSCVGDAGMTSLLSPPTRRSETEMSLMQAREDLDVAALARSVNEEHRERDRSVDMG------------------------------------------------------------------------------------------------------------------------------------------------------------SDKRPDVIPEEDYRQSWRR-----------------ILLLILAVTVHNIPEGLAV-GVGFGSAGK--TKQATFESAFNLAIGIGLQNFPEGLAVSLPLAAFG--------HSKL--KAFWY-----GQ---------------------LSGMVEPIAALF-GAAAVI-----------FMEPV---------LPYALA--------------FAAGAMIYVVVDDIIPEA----------------QRNGNGK------------LASLGCIIGFLVMMCMDVGLG-----------------------------------------------
>DdLZIPE (LZT, DDB0218806)
----------------------------------------------------------------------------------------------------------------------------------------------------------------------------------------------------------------------------------------------------------------------------------------------------------------------------------------------------------------------------------------------------------------------------------------------------------------------------------------------------------------------------ALIMCFLSGLST------AIGGLYVIFIK------------------QQSHKLLGHLLSFS-SGVMIYI--SFMD--LLPES------------------------------------------------------------------------------GFYNANI-W-----------FFVGIIFFA----VILRFV--------------------------PHDHDESGDSNHAHSHNGASIEKHSSEKKEVVDDDDDDNNGKDKKQKQQKQKQQKQQQQ---------------------------------------------------------------------------------------------------------------------------------------------------------QKQNIAKSKNKKKSKDDYLNSV-----------------GIATAIGVSLHNFPEGVAV-YL---------ACLKGIDVGLPLMLAIAAHNIPEGMAVAAPIFSAT--------GSKW--KAFKY-----CL---------------------YSGLCEPVGAIIFGLIFKE-----------YMTPY--------LIQSMLA--------------AVAGIMVFMVIKELLPAA------------FKYVSVDESAFSNI---------IGMIFFFFSIHFLHSMLPHDHGGAGDGG----------------------------------------
>gnl|unk|XP_002909320.1 Zinc (Zn2 )-Iron (Fe2 ) Permease (ZIP) Family [Phytophthora infestans T30-4]
----------------------------------------------------------------------------------------------------------------------------------------------------------------------------------------------------------------------------------------------------------------------------------------------------------------------------------------------------------------------------------------------------------------------------------------------------------------------------------------------------------------------------AFALNIAAGAAT------ILGGMVVFSKR---------------LVYLANPLSLAVALSIS-SGVMLFI--SLVE--IFGES----------------------------------------LLTEGLKTDDMTEETAT---------------------GHGWLSATA-----------FAVGILLIY----FIDIIV----------------------------HKISPEHEMTEIENLQDVRESMREFESNKQSNKFSTPNLEAGPQTCAEPTTQYFKMD---------------------------------------------------------------------------------------------------------------------------------------------------------------------ENAKKALQRM-----------------GVLSALAIGIHNLPEGIAT-YV---------GAIQNSSVGFSLAVGIGLHNIPEGIAVAAPIYFAT--------GSRW--RGIMW-----CA---------------------ISAAAEPVGGVI-AWLAIG-----------DGMDP-------VSEGILFG--------------IVCGIMVCICVKELIPTS--------------YKFAKGKEH------------IVAVGMFAGMFIMVSSLTLFGYAGV-------------------------------------------
>gnl|unk|XP_001746662.1 hypothetical protein [Monosiga brevicollis MX1]
----------------------------------------------------------------------------------------------------------------------------------------------------------------------------------------------------------------------------------------------------------------------------------------------------------------------------------------------------------------------------------------------------------------------------------------------------------------------------------------------------------------------------AFGVTAGSGMAT------LLGSAVVFFPS------------------FYKPIVLGVSLALA-AGVMIYV--SFVE--IFFKG-----------------------------------------EFEAYFDDQEGVNRSL---------------------KAYYTATAT-----------FFAGIVLTF----LLDIFI--------------------------HWLYQFQAEDSATVSDRANQHSPTGEQDAASLQETTACDLERAATRNSRTPSSSTRRGR----------------------------------------------------------------------------------------------------------------------------------------AASNGCDTNVEIVANYRHADHARSTLLELQHREEDRLRR-----------------QPHHPEQVLIERRDSGVNLHGS---QEIQQNSAKKLVFMALITGTAIALHNFPEGLATFVATARDP-------------------------------------------------SVGAPLGVAI-AI---------------HNIPEGICVAVPIYFATNSS--------------LVSGMMVYISFRELIPTA----------------LSYDSEGK-----------HTVPALFFGMCLMAASLMLFKG----------------------------------------------
>gnl|unk|XP_004340573.1 zinc transporter ZupT, putative [Acanthamoeba castellanii str. Neff] >ELR18534.1 zinc transporter ZupT, putative [Acanthamoeba castellanii str. Neff]
----------------------------------------------------------------------------------------------------------------------------------------------------------------------------------------------------------------------------------------------------------------------------------------------------------------------------------------------------------------------------------------------------------------------------------------------------------------------------------------------------------------------------TSAAGLSTVLGG------MIPFFFNVNEK----------------------RWLGAGLGFA-AGVMVYL--SFVE--ILTKS----------------------------------------------YFVCVAGDD-----------------------GASWRTSLC-----------FFSGMLIAL----GLSHVS----------------------------HKLEDLQEKVTSLFGGKALKDKDIRTYGSIVIDDDSQEHDVFEENSFVDEVEREDAR--------------------------------------------------------------------------------------------------------------------------------------------------------------------------RLSNM-----------------GLITALAICVHNFPEGMMTFVSTLSNPSF--GTPGSTLSGLVVTLAIAIHNIPEGICVAMPIYYAT--------RSKW--QGVLY-----CL---------------------IAGISMPIGAFI-AWGAVG-----------GTLSP-------IVYAILFG--------------LIAGIMVFISVRELIPTA----------------HRYDKSDG-----------MATYAMLFGMALMAFSLFALGE----------------------------------------------
>XP_004352897.1 metal cation transporter, ZIP family protein [Acanthamoeba castellanii str. Neff] >ELR23369.1 metal cation transporter, ZIP family protein [Acanthamoeba castellanii str. Neff]
----------------------------------------------------------------------------------------------------------------------------------------------------------------------------------------------------------------------------------------------------------------------------------------------------------------------------------------------------------------------------------------------------------------------------------------------------------------------------------------------------------------------------IPVIFVLGFAGA------LLPSLVSFFFP---------------SYGITRRIYFSFFNGLA-AGLILAV--GFVH--SIPDS-----------------------------------------SFDEVMEQSDASEMTR---------------------DYAWPAWI------------AMMGVIICFSVEELVDFLA---------------------------AHFRVAHAHSHAHSHKKGEPALVEDDEEDDIEAKKELAEKESTDEGVQNSKSEKTKKE----------------------------------------------------------------------------------------------------------------------------------------------------------------KTSKDYTPATRRMVK-----------------MLVLFFGLLFHNIFVGLAL-GT--------------ADNDHALFIAIIFHQFFEGLGLGSRVADVD--------MRKIL-SVLLI-----DF---------------------VFAASAPVGIGI-GLGVKS------------------------------A--------------LEDGSMAYSTVDGTFQAL-----------------------------------TPSAHVTFPNSLATMY----------------------------------------------------
>XP_964776.1 ZIP family zinc transporter [Neurospora crassa OR74A]
----------------------------------------------------------------------------------------------------------------------------------------------------------------------------------------------------------------------------------------------------------------------------------------------------------------------------------------------------------------------------------------------------------------------------------------------------------------------------------------------------------------------------VLILLLSTLSCG-------FPLFSRRAMK----------------GSRLQRKIIFFSQYFG-TGVLMAT--AFVH--LLPTA--------------------------------------------SLTDPCLPYVFSE---------------------GYKPLAGLV-----------SMTAALAVV----ALESYL------------------TTRGATHSHSHTIFEDEEENGHMHNDTHHDFKDTPERIPLQDREVTQGLIGQQSPIASTSAHHSPSD----------------------------------------------------------------------------------------------------------------------------------------IPNTDHDQLLEPSNTSPHRTGLKPAVAPDSPNPEEQKRML----------------CLLLEAGILFHSVFIGMAL-SV------------ATGPPFIVFLIAIGFHQTFEGLALGTRIAAIH--------FPRSSPRPWLM-----VL---------------------AFGTTTPIGQAI-GLLIHT-----------FYDPL--SQTGLLMVGFMNA--------------ISSGLLLFAGLVQLLAED----------FLSEKSYATLHGRKRL---------HAYLAVVAGAGLMSAVGAFA------------------------------------------------
>sp|Q12436|ZRT2_YEAST Zinc-regulated transporter 2 OS=Saccharomyces cerevisiae (strain ATCC 204508 / S288c) GN=ZRT2 PE=1 SV=1
----------------------------------------------------------------------------------------------------------------------------------------------------------------------------------------------------------------------------------------------------------------------------------------------------------------------------------------------------------------------------------------------------------------------------------------------------------------------------------------------------------------------------VFIILISSGLGV------YFPILSSRYSF-----------------IRLPNWCFFIAKFFG-SGVIVAT--AFVH--LLQPA--------------------------------------------ALGDECLGGTFA----------------------EYPWAFGI------------CLMSLFLLF----FTEIIT----------------------------HYFVAKTLGHDHGDHGEVTSIDVDAPSSGFVIRNMDSDPVSFNNEAAYSIHNDKTPY----------------------------------------------------------------------------------------------------------------------------------------ESLANELVPTSSHATNLASVPGKDHYSHENDHQDVSQLAT----------------VFILEFGIIFHSVFVGLSL--------------SVAGEEFETLFIVLTFHQMFEGLGLGTRVAETNW-------PESKKYMPWLM-----GL---------------------AFTLTSPIAVAV-GIGVRH-----------SWIPG--SRRALIANGVFDS--------------ISSGILIYTGLVELMAHE----------FLYSNQFKGPDGLKKML--------SAYLIMCCGAALMALLGKWA------------------------------------------------
>sp|P32804|ZRT1_YEAST Zinc-regulated transporter 1 OS=Saccharomyces cerevisiae (strain ATCC 204508 / S288c) GN=ZRT1 PE=1 SV=1
----------------------------------------------------------------------------------------------------------------------------------------------------------------------------------------------------------------------------------------------------------------------------------------------------------------------------------------------------------------------------------------------------------------------------------------------------------------------------------------------------------------------------VFVILFVSTFFT------MFPLISTKVKR-----------------LRIPLYVYLFAKYFG-SGVIVAT--AFIH--LMDPA-------------------------------------------AIGGTTCVGQTGNW---------------------LYSWCPA-I-----------MLTSLTFTF----LTDLFS--------------------------SVWVERKYGLSHDHTHDEIKDTVVRNTAAVSSENDNENGTANGSHDTKNGVEYYEDSDA----------------------------------------------------------------------------------------------------------------------------------------------------------------TSMDVVQSFQAQFYA-----------------FLILEFGVIFHSVMIGLNL-GS-------------VGDEFSSLYPVLVFHQSFEGLGIGARLSAIEFPR-----SKRW--WPWAL-----CV---------------------AYGLTTPICVAI-GLGVRT-----------RYVSG--SYTALVISGVLDA--------------ISAGILLYTGLVELLARD------------FIFNPQRTKDLRELS--------FNVICTLFGAGIMALIGKWA------------------------------------------------
>XP_962855.1 zinc-regulated transporter 1 [Neurospora crassa OR74A]
----------------------------------------------------------------------------------------------------------------------------------------------------------------------------------------------------------------------------------------------------------------------------------------------------------------------------------------------------------------------------------------------------------------------------------------------------------------------------------------------------------------------------LFVIMATSSLTT------LFPVLATRIPR-----------------LRIPRYVYLFARYFG-AGVIIAT--AFIH--LLDPA-------------------------------------------EIGPASCVGMSKGW---------------------SYSWPPA-I-----------AMTAVMLIF----LLDFGV----------------------EWYVEQNYECDQADVSVEKVITTCPGHSTDGANSSDEGHSSESHDDCHNSPHKPSTTGHDAHH----------------------------------------------------------------------------------------------------------------------------------------TTDSHGHDTSKDTIDIESHAFLTGESPASERIFREQIAA-----------------FLILEFGVLFHSVIIGLNL-GV-------------VGEEFSTLYPVVVFHQAFEGLGIGARLSSIP--------FPKRLSWMPWAL----CV---------------------AYGLTTPIALAI-GLGVAT-----------TYESA--GFTASIISGVLDS--------------ISAGILLYTGLVELLARD------------FLFNPERTRDKTRIL--------FMLACLFAGCILMALLGKWA------------------------------------------------
>gnl|unk|XP_002902073.1 Zinc (Zn2 )-Iron (Fe2 ) Permease (ZIP) Family [Phytophthora infestans T30-4]
----------------------------------------------------------------------------------------------------------------------------------------------------------------------------------------------------------------------------------------------------------------------------------------------------------------------------------------------------------------------------------------------------------------------------------------------------------------------------------------------------------------------------ILITFVASAAGT------LVPILAKKMPQ-----------------CNTNSIIMEAISSFA-FGVVLAT--GLIH--MVNEG--------------------------------------------KLSDECLGSIVE----------------------EYECLGLAI-----------VLVTMILMH----FIECEG--------------------------VVFFGDKGSSLHGHTHGRAGNVEELTTSTRSINIEKLAHNGVRRKIA------------------------------------------------------------------------------------------------------------------------------------------------------------------------------------------------------------TVIFEVGVIFHSLVVGLDL-GV------------TTGSEFMTLLIALCFHQFFEGVAVGTAAQESI--------EAPS--KLLMM-----NF---------------------LFAITTPIGQAF-GIAIHS-----------TYSSS--STAALWMQGIFDC--------------VAGGILLYTGLVELLTYK----------MTTNQKFLSRTMRQRF---------TLYISLWLGAGFMALIGKWA------------------------------------------------
>gnl|unk|XP_002900827.1 Zinc (Zn2 )-Iron (Fe2 ) Permease (ZIP) Family [Phytophthora infestans T30-4]
----------------------------------------------------------------------------------------------------------------------------------------------------------------------------------------------------------------------------------------------------------------------------------------------------------------------------------------------------------------------------------------------------------------------------------------------------------------------------------------------------------------------------IFIIFAVSAAGT------MIPIISQKIPQ-----------------CKANSIIMEAISAFA-YGVVIAT--GLIH--MVNEG--------------------------------------------KLSNECLGAVVE----------------------NYESLGLAF-----------VLITLVVMH----LIECES--------------------------TVFFGAQGSMLHGHGHAHGEVLVQEAVITPEGAMTPRPADHLYHDKSLDHSDHDSKIRR----------------------------------------------------------------------------------------------------------------------------------------------------------------------------KIA-----------------TLIFEAGVIFHSVIIGLGL-GV------------TTGSDFKTLLAALCFHQFFEGVAIGTSALSSL--------ESKS--KLFMV-----NF---------------------AFAITTPIGQVI-GIGIRS-----------TYSDS--STTALWVQGILDC--------------VAGGILLYTGLVELLTYN----------MTTNGQFLSRPAAQRF---------TLYISLWLGAGLMALIGKWA------------------------------------------------
>sp|Q8W245|ZIP10_ARATH Probable zinc transporter 10 OS=Arabidopsis thaliana GN=ZIP10 PE=1 SV=2
----------------------------------------------------------------------------------------------------------------------------------------------------------------------------------------------------------------------------------------------------------------------------------------------------------------------------------------------------------------------------------------------------------------------------------------------------------------------------------------------------------------------------IFSILITSLIGV------CLPFFARSIPA-----------------FQPEKSHFLIVKSFA-SGIILST--GFMH--VLPDS--------------------------------------------MLSSPCLNDNPWH---------------------KFPFAGFVA-----------MMSAVFTL-----MVDSIT---------------------------TSVFTKSGRKDLRADVASVETPDQEIGHVQVHGHVHSHTLPHNLHGENDKELGSYLQL-------------------------------------------------------------------------------------------------------------------------------------------------------------------------LRYRIL-----------------AIVLELGIVVQSIVIGLSV-GD-----------TNNTCTIKGLVAALCFHQMFEGMGLGGCILQAE--------YGWV--KKAVM-----AF---------------------FFAVTTPFGVVL-GMALSK-----------TYKEN--SPESLITVGLLNA--------------SSAGLLIYMALVDLLAAD-------------FMGQKMQRSIKLQL--------KSYAAVLLGAGGMSVMAKWA------------------------------------------------
>sp|Q9FIS2|ZIP12_ARATH Probable zinc transporter 12 OS=Arabidopsis thaliana GN=ZIP12 PE=2 SV=1
----------------------------------------------------------------------------------------------------------------------------------------------------------------------------------------------------------------------------------------------------------------------------------------------------------------------------------------------------------------------------------------------------------------------------------------------------------------------------------------------------------------------------KIIAFFSILIAG------VFGVCLPIFGL------------------KTESNFFMYVKAFA-AGVILAT--GFVH--ILPDA--------------------------------------------SLTSSCLGEEPPW---------------------DFPMTGL-V-----------AMAASILTM----LIESFA---------------------------------------SGYLNRSRLAKEGKTLPVSTGGEEEHAHTGSAHTHASQGHSHGSLL----------------------------------------------------------------------------------------------------------------------------------------------------------------IPQDDDHIDMRKKIV-----------------TQILELGIVVHSVIIGISL-GA-----------SPSVSTIKPLIAAITFHQLFEGFGLGGCISEAK--------FRVK--KIWVM-----LM---------------------FFALTAPIGIGI-GIGVAE-----------IYNEN--SPMALKVSGFLNA--------------TASGILIYMALVDLVAPL-------------FMNQKTQSSMKIQV--------ACSVSLVVGAGLMSLLAIWA------------------------------------------------
>sp|O81123|ZIP1_ARATH Zinc transporter 1 OS=Arabidopsis thaliana GN=ZIP1 PE=2 SV=1
----------------------------------------------------------------------------------------------------------------------------------------------------------------------------------------------------------------------------------------------------------------------------------------------------------------------------------------------------------------------------------------------------------------------------------------------------------------------------------------------------------------------------IALLLVAGGVGV------SLPLIGKRIPA-----------------LQPENDIFFMVKAFA-AGVILCT--GFVH--ILPDA--------------------------------------------RLSSPCLEDTTAG---------------------KFPFAGF-V-----------AMLSAMGTL----MIDTFA--------------------------------------TGYYKRQHFSNNHGSKQVNVVVDEEEHAGHVHIHTHASHGHTHGSTE------------------------------------------------------------------------------------------------------------------------------------------------------------------------LIRRRIV-----------------SQVLEIGIVVHSVIIGISL-GA-----------SQSIDTIKPLMAALSFHQFFEGLGLGGCISLAD--------MKSK--STVLM-----AT---------------------FFSVTAPLGIGI-GLGMSS-----------GLGYRKESKEAIMVEGMLNA--------------ASAGILIYMSLVDLLATD------------FMNPRLQSNLWLHL---------AAYLSLVLGAGSMSLLAIWA------------------------------------------------
>tr|A9RNH8|A9RNH8_PHYPA ZIP family transporter OS=Physcomitrella patens subsp. patens GN=PHYPADRAFT_68566 PE=3 SV=1
----------------------------------------------------------------------------------------------------------------------------------------------------------------------------------------------------------------------------------------------------------------------------------------------------------------------------------------------------------------------------------------------------------------------------------------------------------------------------------------------------------------------------IIVIFLTSFLGF------YIPVSSRRFRF-----------------LNLRGNPFWMMKVFA-GGVILAT--AFIH--MLPTA--------------------------------------------DFASPCLPQNPRG---------------------EIPVGRIYC------------------------HVRCTR--------------------------------DTGSRFRRNNVPYGSSQSSSYQIGDGETQRNVPDFNSSVGSVEARINVCSSTI------------------------------------------------------------------------------------------------------------------------------------------------------------------------------------------------FQVFELGVAAHSITVGISV-GV-----------SNSPCTIKPVFAALTFHQFFEGVALGGCVAKSCTVPFSIVTKSHFQPLFFIYTTAFMGF---------------------GFAITTSLGIAI-GLGITA-----------SYNEN--SATSLIFTGMFDA--------------ISAGILAYMALVDFIAAD-----------FLSKRMQSSKQLQV----------YGFVFLFFGVGAMSSIGLWA------------------------------------------------
>sp|O82643|ZIP9_ARATH Zinc transporter 9 OS=Arabidopsis thaliana GN=ZIP9 PE=2 SV=1
----------------------------------------------------------------------------------------------------------------------------------------------------------------------------------------------------------------------------------------------------------------------------------------------------------------------------------------------------------------------------------------------------------------------------------------------------------------------------------------------------------------------------MASILISGAAGV------SIPLVGTLLPL--------------------NGGLMRGAKAFA-AGVILAT--GFVH--MLSGG--------------------------------------------ALSDPCLPEFPWK---------------------MFPFPEF-F-----------AMVAALLTL----LADFMI------------------------TGYYERKQEKMMNQSVESLGTQVSVMSDPGLESGFLRDQEDGGALHIVGMRAHAEHHRHSL----------------------------------------------------------------------------------------------------------------------------------------MGAEGFEALSKRSGVSGHGHGHSHGHGDVGLDSGVRHVVV----------------SQILEMGIVSHSIIIGISL-GV-----------SHSPCTIRPLLLALSFHQFFEGFALGGCVAEAR--------LTPR--GSAMM-----AF---------------------FFAITTPIGVAV-GTAIAS-----------SYNSY--SVAALVAEGVLDS--------------LSAGILVYMALVDLIAAD----------------FLSKKMSVDFRVQV-----VSYCFLFLGAGMMSALAIWA------------------------------------------------
>tr|A9RKN5|A9RKN5_PHYPA ZIP family transporter OS=Physcomitrella patens subsp. patens GN=PHYPADRAFT_104780 PE=3 SV=1
----------------------------------------------------------------------------------------------------------------------------------------------------------------------------------------------------------------------------------------------------------------------------------------------------------------------------------------------------------------------------------------------------------------------------------------------------------------------------------------------------------------------------IAVILSTSALGV------LIPFFGRRSRL-----------------FRTDGNPFMVVKAFA-AGVILAT--AFVH--MLPAA--------------------------------------------VLSNPCLPEDPWG---------------------KFAWAGFIT-----------MLAALGTLVMDSAATEFYM---------------------------------NRPEHHHGHHHDSAKIEDSEHKNDVEKQPSCAVITHPHTHEDVNDDGHFTNI--------------------------------------------------------------------------------------------------------------------------------------------------------------------------RHVVV-----------------AQVFEFGIVAHSIIIGITV-GV-----------SNSPCTIKPLFAALTFHQFFEGFALGGCVAQAE--------FSNL--STLIM-----GI---------------------FFAITTPLGIGT-GMGALA-----------TYNPN--SAKALIIQGVFDS--------------ISGGILVYMALVDLIAAD------------FLSKRMRSSRRLQI---------ASFVALFCGAGCMSLVGIWA------------------------------------------------
>gnl|unk|XP_005538814.1 probable zinc transporter [Cyanidioschyzon merolae strain 10D]
----------------------------------------------------------------------------------------------------------------------------------------------------------------------------------------------------------------------------------------------------------------------------------------------------------------------------------------------------------------------------------------------------------------------------------------------------------------------------------------------------------------------------LFVILCGGFLGA------FLPVAAKRYPW-----------------LRIPGMVLQLGRAFG-TGVVIAT--GFVH--MMPPA--------------------------------------------NLSDACLPGFFTD---------------------TYNSLGAAI-----------ALGAALFMQ----LLEFSG----------------RVYIGRYMDRIIAEHAAARKALAFSAKQAHAQVPSEEGTLAALAPDPEAGTLQGASALQPDNAESIQPS----------------------------------------------------------------------------------------------------------------------------------------TQLMHSEGSALCSLALSDEDRSDEKKLLDKAELRNLKLI-----------------VIIFEFGVAVHSVIVGLDF-GV------------STGQTAVTLFAALIFHQFFEGVALGTTISEAG--------FAWW--LVMLM-----VI---------------------SFALETPVGTAI-GMGISR-----------AYNPN--SVASLVIRGVLDG--------------LSAGILIYTGLVDLLTYR-----------FTLNTELHKQQLVWVV--------LTIAFVWAGAIGMSIIGAWI------------------------------------------------
>gnl|unk|XP_004343400.1 ZIP zinc transporter [Capsaspora owczarzaki ATCC 30864]
----------------------------------------------------------------------------------------------------------------------------------------------------------------------------------------------------------------------------------------------------------------------------------------------------------------------------------------------------------------------------------------------------------------------------------------------------------------------------------------------------------------------------FFIILVTSMMGT------LLPILAKRNPT---------------WICFRSPFVFTIGKHVG-TGVIIAL--ALIH--LLSPA--------------------------------------------ELGNPCLPAAFAE---------------------DYTFAPL-F-----------AMLGALVMH----VFETLA------------------------------AMHAPKAELKSETSQSPSMAQFTSSDCCDPESGQSTTPTTDSLAFAHGHSHGALL---------------------------------------------------------------------------------------------------------------------------------------------------------------------GITSAERTIA-----------------AYVLEFGLTAHSVIIGLTV-GV------------SSVTDLETLIPALVFHQFFEGIALGARLVECN--------FSKL--NEFLL-----AF---------------------IYSVSAPVGIAI-GIGIVN-----------SYNEN--GVTTNLVQGTFDA--------------VSAGILLYVGFSQMLAIE------------FPRDFAAASSRARRV--------ALFVAMWVGAGIMAFIGRYL------------------------------------------------
>gnl|unk|XP_020436523.1 zinc/iron permease [Polysphondylium pallidum PN500]
----------------------------------------------------------------------------------------------------------------------------------------------------------------------------------------------------------------------------------------------------------------------------------------------------------------------------------------------------------------------------------------------------------------------------------------------------------------------------------------------------------------------------IFIILVASFLGT------AIPIVSNFIKI-----------------LNIPKYIIVLGKCMG-VGVILAA--ALIH--MLLPA--------------------------------------------SLSSPCLPETFTE---------------------SYEAWAFMF-----------CVTGAIAMQ----LIDFLV--------------------------LQYIQHRTVEKRATHPDPESPTPIDCGKLDESTDTYELQTVEVHKHGGHGHSHGGFILT-----------------------------------------------------------------------------------------------------------------------------------------------------------------------NSELKTVE-----------------AYMLEFGVTVHSVFVGLAI-GV------------ADDTSLRALLVALCFHQFFEGLALGARINDAK--------ASRL--QQFIL-----SM---------------------IFSISAPIGIAI-GVGVSS-----------TLNTN--GVSFLFVQGIFDA--------------ICAGILLYIGFSMLLKDF----------PEDMNLHCKEKKHEQLRKA------GMFAALWVGSGLMAYIGRYL------------------------------------------------
> DdZIPA (DDB0232110)
----------------------------------------------------------------------------------------------------------------------------------------------------------------------------------------------------------------------------------------------------------------------------------------------------------------------------------------------------------------------------------------------------------------------------------------------------------------------------------------------------------------------------IFIILVASFIGT------GLPILATNIKK-----------------FQIPNYLIIFGKSIG-IGVILAC--SLIH--MLQPA--------------------------------------------SLSSPCLPESFTE---------------------DYEAYPYLF-----------ALLAGIVMH----FFDFSF--------------------------LSYIIYKNNKKLKNSNDKISTSSSNGLTQSGNELTNSCSGGGHLHGGLILMNSESLKTI------------------------------------------------------------------------------------------------------------------------------------------------------------------------------------------------AYLLEFGITMHSIFIGLTV-GV------------VDDIGLKSLLVALSFHQFFEGVALGSRISDANL-------TSHW--HEALL-----AS---------------------IFSFSAPVGIAI-GIGVVS-----------SINVN--GETFLFVQGIFDA--------------VCSGILLYIGFNLLFKDF----------PEDMEKTCNGKKHQFILKM------GLFFAIWLGAGLMSFIGKYL------------------------------------------------
> DdZIPB (DDB0232109)
----------------------------------------------------------------------------------------------------------------------------------------------------------------------------------------------------------------------------------------------------------------------------------------------------------------------------------------------------------------------------------------------------------------------------------------------------------------------------------------------------------------------------IFIILACSIFGT------VIPIVATHVKK-----------------LRIPRYAIIVGKSIG-IGVVLSC--ALIH--MLLPA--------------------------------------------ALGSDCLPDSWHE---------------------GYEAYPYLF-----------ALLAGIVMQ----FIDFTV----------------------------LQYLTHKEQKKSMSLDSSTKTDNSLKEVHTTGNVENCHGSHVHGGLLMDPAALKTIE------------------------------------------------------------------------------------------------------------------------------------------------------------------------------------------------AYLLEFGITVHSVFIGLAV-GV------------VDDKILKALLVALAFHQFFEGVALGSRIADAKL-------TSHW--HEALL-----TA---------------------IFSFSAPVGIAI-GVGVAS-----------TLNVN--GATYLIVQGVFDS--------------VCAGILLYIGFSLMIKDF----------PEDMEQLCKGKKFEYLLRA------GLFIGLWLGAAMMAFIGKYL------------------------------------------------
> DdZIPC (DDB0232108)
----------------------------------------------------------------------------------------------------------------------------------------------------------------------------------------------------------------------------------------------------------------------------------------------------------------------------------------------------------------------------------------------------------------------------------------------------------------------------------------------------------------------------VFIILGVSFLGT------MIPILATHIKQ-----------------LRIPRYAIIVGKSIG-IGVVLSC--AFIH--MLLPA--------------------------------------------SLTSECLPESWHE---------------------GYEAYPYLF-----------ALLAGIVMQ----FIDFVV----------------------------LQYLTNKEAKKHLSSSNDNISLHDVHTPGGGDGHTPGGDEHSKSHCHAPSGAHGSHV----------------------------------------------------------------------------------------------------------------------------------------------------------------HGGLLMDPAALKTIE-----------------AYLLEFGITVHSVFIGLAV-GV---------VDDSTLK---ALLVALAFHQFFEGVALGSRISDAKL-------TSHW--HEALL-----TS---------------------IFAVSAPIGIAI-GVGVAS-----------SLNVN--GPTYLIVQGVFDS--------------VCAGILLYIGFSLMIKDF----------PEDMEELCRGKKYEYFLRA------GLFIGLWVGAAMMAFIGKYL------------------------------------------------
>gnl|unk|XP_002998219.1 Zinc (Zn2 )-Iron (Fe2 ) Permease (ZIP) Family [Phytophthora infestans T30-4] >EEY70565.1 Zinc (Zn2)-Iron (Fe2) Permease (ZIP) Family [Phytophthora infestans T30-4]
----------------------------------------------------------------------------------------------------------------------------------------------------------------------------------------------------------------------------------------------------------------------------------------------------------------------------------------------------------------------------------------------------------------------------------------------------------------------------------------------------------------------------MLVLLVITVASA------LLPLWVSSRGT------------------RTAQNLLSRKLPFATAGVFLGS--GLLH--LLPDA----------------------------------------LYDEVVARMDTPSHWMT---------------------AFPSVYLL------------CALGCFIVW----SVDLLN------------------MGNSGKLMAVASAARPDHETSMYRVQIPSVTSFGWRSRSMSVDGKEQFYSCSCGSVPSPSMFHRAAK----------------------------------------------------------------------------------------------------------------------------------------TRVMEYETAATGLLEEAHHHNDAEATVSEHIVFSGDSYFL----------------PYLLAALFSVHSLIAGFAL-GV----------NHSMDRTAVATTVAIFSHKFIEAMSVGANFAKAK--------SSIAHQRSIAV-----LT---------------------LYSCMTPLGIFL-GMVLSD-----------SLRGS----SALTMEAVALS--------------IASGSFIYLAFHELSEEN------------------ASQETNAF---------EKLALFSAGICSMAVLAAWA------------------------------------------------
>sp|Q9LTH9|ZIP2_ARATH Zinc transporter 2 OS=Arabidopsis thaliana GN=ZIP2 PE=2 SV=1
----------------------------------------------------------------------------------------------------------------------------------------------------------------------------------------------------------------------------------------------------------------------------------------------------------------------------------------------------------------------------------------------------------------------------------------------------------------------------------------------------------------------------IIILFFSTFLAG------VSPYFYRWNES-----------------------FLLLGTQFS-GGIFLAT--ALIH--FLSDA----------------------------------------------TFRGLKHK------------------------EYPYAFM-L-----------AAAGYCLTM----LADVAV----------------------------AFVAAGSNNNHVGASVGESREDDDVAVKEEGRREIKSGVDVSQALIRTSGFGD----------------------------------------------------------------------------------------------------------------------------------------------------------------------------------------------------TALLIFALCFHSIFEGIAI-GL-----------SDTKSDAWRNLWTISLHKVFAAVAMGIALLKLI--------PKRPFFLTVVY-----SF---------------------AFGISSPIGVGI-GIGINA-----------TSQGA----GGDWTYAISMG--------------LACGVFVYVAVNHLISKG--------------YKPREECYFDKPI--------YKFIAVFLGVALLSVVMIWD------------------------------------------------
>sp|Q94EG9|ZIP11_ARATH Zinc transporter 11 OS=Arabidopsis thaliana GN=ZIP11 PE=2 SV=1
----------------------------------------------------------------------------------------------------------------------------------------------------------------------------------------------------------------------------------------------------------------------------------------------------------------------------------------------------------------------------------------------------------------------------------------------------------------------------------------------------------------------------LVIIFVLTFISG------VSPYFLKWSQG-----------------------FLVLGTQFA-GGVFLAT--ALMH--FLSDA-----------------------------------------TFRGLLTAEGESEPSP---------------------AYPFAYML------------ACAGFMLTM----LADSVI------------------------------------AHIYSKTQNDLELQGEDKSNQRSATTETSIGD-----------------------------------------------------------------------------------------------------------------------------------------------------------------------------------------------------------------SILLIVALCFHSVFEGIAI-GI-----------SETKSDAWRALWTITLHKIFAAIAMGIALLRMI--------PDRPLFSSITY-----SF---------------------AFAISSPIGVAI-GIVIDA-----------TTQGS--------IADWIFA----------LSMSLACGVFVYVSVNHLLAKG--------------YRPNKKVHVDEPR--------YKFLAVLFGVVVIAIVMIWDT-----------------------------------------------
>XP_004340151.1 metal cation transporter, ZIP subfamily protein [Acanthamoeba castellanii str. Neff] >ELR18131.1 metal cation transporter, ZIP subfamily protein [Acanthamoeba castellanii str. Neff]
----------------------------------------------------------------------------------------------------------------------------------------------------------------------------------------------------------------------------------------------------------------------------------------------------------------------------------------------------------------------------------------------------------------------------------------------------------------------------------------------------------------------------IFVMMLLVWFGG------FLPTQLHALAE------------------DKRQFALGLGNAFS-GGVFLCV--GLVH--LLPEA----------------------------------------------QIEHLNYKFNE---------------------TMPIAYVI------------AMGGFLLIF----WIEKILLSSSDPEEHRAIAAIQSKAAAKDMAVDVIVIPRQIIPHYHERKRARTLTLSGSSTSSVAESSSLLRSRPFEDEIDSKSRSQPIVT----------------------------------------------------------------------------------------------------------------------------------------QFKKQEKVAHEHEHKKLVAETADGHHHHHINVSTSYPLV-----------------PYILALVLSVHSVIEGMAL-GI-----------GTNAEQTVILIIALASHKWIEAFAFSTSFVKEG--------VPVR--RWIGI-----LL---------------------MYSLMTPLGITG-GIFLSD-----------YLSGD----NAILAEAIMES--------------LAAGSFLYVSLVDIICEE----------------FNEPGPRRKRY--------PLFASMLLGIALIIGVLFWNEL----------------------------------------------
>XP_004338025.1 metal cation transporter, ZIP subfamily protein [Acanthamoeba castellanii str. Neff] >ELR16012.1 metal cation transporter, ZIP subfamily protein [Acanthamoeba castellanii str. Neff]
----------------------------------------------------------------------------------------------------------------------------------------------------------------------------------------------------------------------------------------------------------------------------------------------------------------------------------------------------------------------------------------------------------------------------------------------------------------------------------------------------------------------------FFGILMVEMVFG------AVPLLMRRFIR----------------STHLRDRLLSLGNAFA-GGLFLAG--GFVH--LLREA---------------------------------------------TFAHELGADW-----------------------EIPFGVIL------------CPVGFGLAF----FVEKVL-----------------------------------FLRDPVAVTVASLPSEKQPFSIDETPAEQYGSVVDHHHHDLVLDDRQALL------------------------------------------------------------------------------------------------------------------------------------------------------------------------------------------------PYILIAVLSLHSIIAGVAL-GI-----------QQDFNVALSIFVALISHKWIEAFALGVSLLKAG--------KQGL--SFFKF-----LM---------------------LFAIMCPLGILL-GSGLYT-----------AVAGS---TAGELTTAVLTA--------------IASGTFVYVAIVDILLEE----------------FQTARDKY-----------IKFLLAVVGFAAMASLLFAFDHDHGGED----------------------------------------
>DdZIPF (LZT, DDB0186791)
----------------------------------------------------------------------------------------------------------------------------------------------------------------------------------------------------------------------------------------------------------------------------------------------------------------------------------------------------------------------------------------------------------------------------------------------------------------------------------------------------------------------------IAGIFVLTLTAS------FVPWFLTKAKI------------------TNLVSVVSILTCLS-AGVIIGA--GFNH--ILPDA-----------------------------------------EFQSYVEAVAPDNKYG---------------------DFPFAHT-I-----------TIVTMFALI----CVDKIL-----------------------VSGGLDGEADHNHMDLSQHNHPSPHAAGEIDLNIYTNGDDDDDDVNEDQEEDSTKDDEKEHG----------------------------------------------------------------------------------------------------------------------------------------GHGLKKKKKSKKEHGHGHNHDHSSNGHSHKDEKDSEKVNV----------------AWVFLVALSLHSIFDGLGL-GS---------ETQKDSFYG--LLIAVLAHKFLDGLVLGIAIKYAY--------FSFK--FSCIA-----LV---------------------FAAAMTPLGIGI-GMAISSAY---------ESSTD-----AYLVKGIILS--------------ITCGSFIYISLIELLPSG-----------------LCQKGWPK----------LKLAVAFLGYSVMAILALWV------------------------------------------------
>gnl|unk|XP_020430178.1 zinc/iron permease [Polysphondylium pallidum PN500]
------------------------------------------------------------------------------------------------------------------------------------------------------------------------------------------------------------------------------------------------------------------------------------------------------------------------------------------------------------------------------------------------------------------------------------------------------------------------------------------------------------------------------------------------------------------------------------------LGIKVAG--AFNH--LLPDA-----------------------------------------NFLNYFERVDPNNQYK---------------------EFPFGPTL------------AIFVMFMLI----TLDKLV---------------------------VERGVTGEAGHNHMNMSASISTFSEAASTPTPNPENETTILISTGDSGITLSSYQGLN-------------------------------------------------------------------------------------------------------------------------------------------------------EHGHGHHHNSGINNGKSHQSNVSQ-----------------ATIFMIALSVHSIFDGLGL-GA-----------ETNPNDFYGLLVAVIAHKALDGFALGVPVFYAK--------FSTV--QTALS-----LT---------------------FCAAMTPLGIGI-GMGLSN-----------YFDGN----GAILTEAIVLS--------------ITTGSFLYISLIELLPSG-----------------LGEPGWLK----------VKLGLTFLGWTLLALLALWV------------------------------------------------
>gnl|unk|XP_001026462.1 metal cation transporter, ZIP family protein [Tetrahymena thermophila SB210]
-----------------------------------------------------------------------------------------------------------------------------------------------------------------------------------------------------------------------------------------------------------------------------------------------------------------------------------------------------------------------------------------------------------------------------------------------------------------------------------------------------------------------------------------------MPLRVKSFRE--------------------NQKVLSIASAFS-GGLFLSV--GLIH--ILPEA---------------------------------------------NFDNYLNQTQ-----------------------HFPFQML-I-----------TVASFSFLL----LLDRVI---------------------GGQFHGIHHHNEEDNEHDEVQEKKHHNGNEYYHNNSCNDDSTISHAIYHDYNNIQNVVKYSQKQ----------------------------------------------------------------------------------------------------------------------------------------SSKTNYSLQNSISGCQQKRYSHCQDDLFSKDIHLLENSIV----------------PFVLQVALGIHACLEGLAI-GV-----------EQKFSRCLTIALAVLAHKWAEGLVLGLAFKQSN--------MKIK--QASIM-----IA---------------------IQAAMNPIGIAL-GWILSG-----------AGNLV---------CGILMS--------------ISAGTFIYISTQEVIAEE----------------FSKNRYQV-----------TKYLFYLLGVGFISSLYFIEQATED-------------------------------------------
>gnl|unk|XP_001019068.1 metal cation transporter, ZIP family protein [Tetrahymena thermophila SB210] >
----------------------------------------------------------------------------------------------------------------------------------------------------------------------------------------------------------------------------------------------------------------------------------------------------------------------------------------------------------------------------------------------------------------------------------------------------------------------------------------------------------------------------IVFMYIIVLITG------SLPLRIKSFKE--------------------NKKLLSISSAFS-GGLFISI--GLIH--ILPDA--------------------------------------------SFDSYYSSQSS-----------------------HFPFQMF-I-----------TVISFSFVL----FLEKIL----------------------------GEQFSHHFHHNHCSDQLEECQAQSINHNNNNLKLSEEIGNQINNQNLQNKNEQLICQ----------------------------------------------------------------------------------------------------------------------------------------SEEKESNFEQEKQQIKQLIQPIDIQLDKQEDDSKMNIIT-----------------PFVLQIALGIHATLEGLSI-GV-----------EQDFSQCITISLAVLVHKWAEGLVLGLALKQSK--------MTLT--RATIM-----LA---------------------IQAAMNPIGIGI-GWALSD-----------AGDLV---------SGILMS--------------ISAGTFIYIATQEVIAQE----------------FSKNRYQI-----------VKFIFFLVGVGFISSLYFVEQATG--------------------------------------------
>gnl|unk|NP_001026796.1 Zrt (ZRT), Irt-(IRT-) like Protein Transporter [Caenorhabditis elegans] >CAH04694.1 Zrt (ZRT), Irt-(IRT-) like Protein Transporter [Caenorhabditis elegans]
----------------------------------------------------------------------------------------------------------------------------------------------------------------------------------------------------------------------------------------------------------------------------------------------------------------------------------------------------------------------------------------------------------------------------------------------------------------------------------------------------------------------------ALVLLVVTAVAG------SAPLLLLTFLK-------------KKGKDQNDSGWLSYLSCFS-GGVFMAT--CFLD--VMPHV--------------------------------------------TYGEILETYNVEF---------------------RLPMNQLF------------ICVGFFFVY----LIEEIT-----------------------------AKVFGSGGHGHSHGPPIPLTVDIKKEKVTRVQLIENGSSSSPETLMIPIDSRTRHS-----------------------------------------------------------------------------------------------------------------------------------------------------------LVVEETAPWVVSDEKRNLLK-----------------SLTFAIAMSFHSLLEGFAL-GV-----------QDSDAAIWTLFLSLLLHKSIEAFSVGLQISRAN--------TEKK--GIVMCT----IL---------------------VYALMTPLGSVL-GTLLQN-----------TGDKS---FGKDCTIVFLEA--------------MAAGTFIYVTFLEILAAE------------------KENRFNSL---------KQLLCIGLGFMVILALQFFFGHEGHGHG----------------------------------------
>gnl|unk|XP_002899203.1 zinc (Zn2)-Iron (Fe2) Permease (ZIP) family [Phytophthora infestans T30-4]
----------------------------------------------------------------------------------------------------------------------------------------------------------------------------------------------------------------------------------------------------------------------------------------------------------------------------------------------------------------------------------------------------------------------------------------------------------------------------------------------------------------------------IVCIWVVGLVGG------LTPACLASRHD--------------------KSSTLSILSAFS-GGVFLAG--GFFH--LLHSA------------------------------------------NPALRKWSTEDEGRY---------------------DFPYAEM-F-----------CTLGFLALL----LLEQAA---------------------------QAKMDANNEAAAQSYMPAKSEDEEELHGATESDDTYLEDLDEEEQGLASNVRRSSGHS---------------------------------------------------------------------------------------------------------------------------------------------------------------HFGGAHKEPEAGSMAV-----------------AMVLFIALSFHSVLEGLGI-GA---------QTETAWG----VFMAIIMHKGLAAFALGSGLVQSA--------MPAT--HVMLY-----MV---------------------VFSFMSIIGIIV-GWIIAA-----------DSSED------SAAAGICVA--------------LASGTFIYVAVMEVIPQE-----------FPRHSHGGGEDHGHHKNTMTL---KKSIALVAGYAIFGLLAKWS------------------------------------------------
> DdZIPG (LZT, DDB0190179)
----------------------------------------------------------------------------------------------------------------------------------------------------------------------------------------------------------------------------------------------------------------------------------------------------------------------------------------------------------------------------------------------------------------------------------------------------------------------------------------------------------------------------LITLFLELIINSIFIKSNTFASLHGHSHS--HVHLSHGHSHHGKDNGSNGNPGSGVGIGMGSVGALNSKKNKTTSPTITPTT----------------------------------------TTAATAKEIVLEDEDED---------------------QIYKKKQSK-----------TIPTFSSTSTSSTSSSTKISEKQRLLDSSNSYYYNQNKYKGIIGSHIDIDKSGSGVGGFSNNNNNNNNNNNNNNKNNNNNNNNNFRTEIIIQPISTTSNNSVHH---------------------------------------------------------------------------------------------------------------------------------------NDNEENNNNNNKIESEILIKDTTTDSIKNMKGGEHQHQHLH----------------PFILVIALSIHSLFEGLAM-GV-----------QSSEIRVFDILIAIFAHKILASFALGISTITSSN-------EKPSFLKLFLL-----VF---------------------VFSLTSPIGSIL-GMVIVG-----------SGVTG------SMVPPILQG--------------IASGTFLYVAVVEIIPKE-----------------LSHDSNDIL---------IKSFLLLLGFSGMAVVAIWV------------------------------------------------
>gnl|unk|XP_020434808.1 zinc/iron permease [Polysphondylium pallidum PN500]
----------------------------------------------------------------------------------------------------------------------------------------------------------------------------------------------------------------------------------------------------------------------------------------------------------------------------------------------------------------------------------------------------------------------------------------------------------------------------------------------------------------------------ICSLFTFSLIFG------LIPYFIKRRKN-----------------QSKTNVVLSFCNSFS-GGVFFGA--GMLH--LFADS----------------------------------------NSNNNNSSSNNNSNYSN---------------------NNKDNSIKT-----------SDNSTTIIY----YDENEA-------------------------------LNKKQINGGCTDDEDQESLLGNNINSNSTSDDYDDNVDSNGSSHNHHHHDISRK-------------------------------------------------------------------------------------------------------------------------------------------------------------------------MKDSYI-----------------PYILVIGLSVHSLFEGIAL-GV-----------QNTQVRILDILVAIFAHKFLASFALGVNIVQSKSDN-----TSFL--KIFTL-----IL---------------------IFSIASPIGSII-GLLVSN-----------LDCTL--------ASSILQG--------------VASGTFLYISVIEIIPRE------------------INHQSKHLV--------LKSILLLFGFSIMAIVALWI------------------------------------------------
>gnl|unk|NP_496876.1 Zrt (ZRT), Irt-(IRT-) like Protein Transporter [Caenorhabditis elegans] >CAA21695.1 Zrt (ZRT), Irt-(IRT-) like Protein Transporter [Caenorhabditis elegans]
----------------------------------------------------------------------------------------------------------------------------------------------------------------------------------------------------------------------------------------------------------------------------------------------------------------------------------------------------------------------------------------------------------------------------------------------------------------------------------------------------------------------------LGVMALMTIIFG------LLPIKVISYLN-----------TTKSAIHQHSSLILSLFSCFA-GGVFLSV--CFLD--MLPDC--------------------------------------------AWESVQTDTNYTS---------------------DYPFVQLI------------ALLGFFFVY----LTEELS----------------------------SVICNVGHGHSHSNDPIMESNVTFPRARLATVGSIFNVEGNLVEPCKRSLENYDDDG-------------------------------------------------------------------------------------------------------------------------------------------------------------------------EGPVRQ-----------------SIIFTSAFILHVFFECFAF-GI-----------QEDAVSVTSIFLGIAMHKAIVMFSLGMKLTRTHP-------RRSW--IVVIL-----IL---------------------VLALFNVIGGTA-GILISS-----------SNMNQ---TPKDITTAVLMS--------------FSLGTFLYISFFEILAPE------------------RANNHSNI---------LQWIASFGGFALLAVNMIWAT-----------------------------------------------
>gnl|unk|NP_001249972.1 Zrt (ZRT), Irt-(IRT-) like Protein Transporter [Caenorhabditis elegans] >CCD71892.1 Zrt (ZRT), Irt-(IRT-) like Protein Transporter [Caenorhabditis elegans]
----------------------------------------------------------------------------------------------------------------------------------------------------------------------------------------------------------------------------------------------------------------------------------------------------------------------------------------------------------------------------------------------------------------------------------------------------------------------------------------------------------------------------MFVMFSLTVIVG------LSPLKVLHKLR------HEAATAQSSSKHKHVSLVLCLLTCFS-GGVFLAT--CFLH--LFPEL--------------------------------------------NLETLDTVHNFRI---------------------DYPVGELL------------SCLGFFLIF----FLEEVV-------------------------IMIIPSFAHGHGHGHGHDHHHHETTPPLASKSVEASGAGGCCMADTVDEIKKKEDDLVVD----------------------------------------------------------------------------------------------------------------------------------------FAPVAFAEPERCETNCEAIDEDPPILMKSRPHAHSHGVR-----------------SITFVLALGIHSIIEGLAF-GV-----------QSGNDTIIALFLSLMVHKLIVAFSVGLQLFRTHA-------HQIK--WVIIS-----IF---------------------TLASMTPLGALI-GLAVTS-----------AADNA---LWKDLTITILQG--------------LAVGTFIYVTFFEVLLHE------------------RDNEHPNL---------LKLLVMFIGFALIGALRGFESSHGHSHS----------------------------------------
>tr|A0A0R4IDS1|A0A0R4IDS1_DANRE Uncharacterized protein OS=Danio rerio GN=slc39a3 PE=4 SV=1
----------------------------------------------------------------------------------------------------------------------------------------------------------------------------------------------------------------------------------------------------------------------------------------------------------------------------------------------------------------------------------------------------------------------------------------------------------------------------------------------------------------------------LTVMFCFSLLCG------FSPGFFMRQAA------------RYTSDPGSRLRALSLASCLS-SGVFLGF--SLLD--LLPKY--------------------------------------------DMRDTFSRLDITL---------------------RFPLSEF-L-----------LAMGVLLVL----LVEQML--------------------------------------------------LAFREQVCVSSVEKQTLIERTRLYVEDSRTHEALR------------------------------------------------------------------------------------------------------------------------------------------------------------------------------------------------VCLLLLCVCVRSLLEGVCA------------VPPPLWSCG-----AALLREGLLAFGLALQLAPAG--------LRRA--VATGG-----LV---------------------LFCSARPVAMGT-AMLRGT-----------PGDQA---YTADVVRCAVEG--------------LTCGIFICISISGLLFPE----------------SSSPKQRM-----------HKVAFLLTGFALVTAVLISQV-----------------------------------------------
>HsZIP3 (ZIP II family)
----------------------------------------------------------------------------------------------------------------------------------------------------------------------------------------------------------------------------------------------------------------------------------------------------------------------------------------------------------------------------------------------------------------------------------------------------------------------------------------------------------------------------MVGVFFFMLLGS------LLPVKIIETDF---------------EKAHRSKKILSLCNTFG-GGVFLAT--CFNA--LLPAV--------------------------------------------KLQKVLSLGHIST---------------------DYPLAET-I-----------LLLGFFMTV----FLEQLI---------------------------LTFRKEKPSFIDLETFNAGSDVGSDSEYESPFMGGARGHALYVEPHGHGPSLSVQGLS-------------------------------------------------------------------------------------------------------------------------------------------------------------------------RASPVR-----------------LLSLAFALSAHSVFEGLAL-GL-----------QEEGEKVVSLFVGVAVHETLVAVALGISMARSA--------MPLR--DAAKL-----AV---------------------TVSAMIPLGIGL-GLGIES-----------AQGVP-----GSVASVLLQG--------------LAGGTFLFITFLEILAKE----------------LEEKSDRL-----------LKVLFLVLGYTVLAGMVFLKW-----------------------------------------------
>tr|A0A1D5NVZ2|A0A1D5NVZ2_CHICK Uncharacterized protein OS=Gallus gallus GN=SLC39A3 PE=4 SV=1
----------------------------------------------------------------------------------------------------------------------------------------------------------------------------------------------------------------------------------------------------------------------------------------------------------------------------------------------------------------------------------------------------------------------------------------------------------------------------------------------------------------------------LLGICVLMLAGS------LLPVKIIQADH---------------EKAHRSRKVISLCNSFG-GGVFLAT--CFNA--LLPAV--------------------------------------------KLDEVLKQGNVTT---------------------DYPVAET-I-----------MVLGFFMTV----FVEQLV---------------------------LTFQKEKPSFIDLETFNAGSDVGSDSEYESPFIASSRGGHSRHSHGHGLNIHELSRSG----------------------------------------------------------------------------------------------------------------------------------------------------------------------------PLR-----------------LVSLVFALCTHSIFEGLAL-GL-----------QEEGGRVLSLFLGVAIHETLVAVALGISMAKAS--------LPLK--DAAKL-----AV---------------------TVSLMIPLGISI-GMGIES-----------TQSAA-----GNITSLLLQG--------------VAGGTFLFITFFEILAKE----------------LEDKSNRL-----------LKVLFLVLGYAALAGLVFLKW-----------------------------------------------
>HsZIP2 (ZIP II family)
----------------------------------------------------------------------------------------------------------------------------------------------------------------------------------------------------------------------------------------------------------------------------------------------------------------------------------------------------------------------------------------------------------------------------------------------------------------------------------------------------------------------------LFALLALTLGCG------LTPICFKWFQI--------------DAARGHHRLVLRLLGCIS-AGVFLGA--GFMH--MTAEA----------------------------------------NRSASERNSSGDADSAH---------------------EYPYGELI------------ISLGFFFVF----FLESLA------------------------------------------LQCCPGAAGGSTVQDEEWGGAHIFELHSHGHLPSPSKGPLR--------------------------------------------------------------------------------------------------------------------------------------------------------------------------------------------------ALVLLLSLSFHSVFEGLAV-GL-----------QPTVAATVQLCLAVLAHKGLVVFGVGMRLVHLG--------TSSR--WAVFS-----IL---------------------LLALMSPLGLAV-GLAVTG-----------GDSEG----GRGLAQAVLEG--------------VAAGTFLYVTFLEILPRE----------------LASPEAPL-----------AKWSCVAAGFAFMAFIALWA------------------------------------------------
>sp|P59889|S39A1_DANRE Zinc transporter ZIP1 OS=Danio rerio GN=slc39a1 PE=2 SV=1
----------------------------------------------------------------------------------------------------------------------------------------------------------------------------------------------------------------------------------------------------------------------------------------------------------------------------------------------------------------------------------------------------------------------------------------------------------------------------------------------------------------------------LVGLLLLTLFFG------FIPARMKWFHV--------------TGGTELHKAVLSFVSCFA-GGVFLSA--CLLD--IIPDY--------------------------------------------DIHGELQKRDLDD---------------------GFPLPEF-I-----------MACGFFTVL----ILEKMV---------------------------------LSCTEGHRNEETAPLLAPAAPNGHAHGHPSVNDLEGSGHHVHVDFHAHSSFR------------------------------------------------------------------------------------------------------------------------------------------------------------------------------------------------SFMLFLSLSLHSVFEGLAI-GL-----------QTTNAKVLEICIAILVHKSIIVFSLSVKLVQSA--------VKPL--WVVLY-----VT---------------------VFAIMSPLGIGI-GIVVIE-----------TERQA-----GGLIQAVLEG--------------LAAGTFIYITFLEILPHE----------------LNSSERPL-----------LKVLFLLCGFSIMAALCFLG------------------------------------------------
>HsZIP1 (ZIP II family)
----------------------------------------------------------------------------------------------------------------------------------------------------------------------------------------------------------------------------------------------------------------------------------------------------------------------------------------------------------------------------------------------------------------------------------------------------------------------------------------------------------------------------LVLLLVLTLLCS------LVPICVLRRPG------------ANHEGSASRQKALSLVSCFA-GGVFLAT--CLLD--LLPDY--------------------------------------------AIDEALAALHVTL---------------------QFPLQEF-I-----------LAMGFFLVL----VMEQIT------------------------------------LAYKEQSGPSPLEETRALLGTVNGGPQHWHDGPGVPQASGAPATPSALR------------------------------------------------------------------------------------------------------------------------------------------------------------------------------------------------ACVLVFSLALHSVFEGLAV-GL-----------QRDRARAMELCLALLLHKGILAVSLSLRLLQSH--------LRAQ--VVAGC-----GI---------------------LFSCMTPLGIGL-GAALAE-----------SAGPL-----HQLAQSVLEG--------------MAAGTFLYITFLEILPQE----------------LASSEQRI-----------LKVILLLAGFALLTGLLFIQI-----------------------------------------------
>sp|P34240|ZRT3_YEAST Zinc-regulated transporter 3 OS=Saccharomyces cerevisiae (strain ATCC 204508 / S288c) GN=ZRT3 PE=1 SV=2
----------------------------------------------------------------------------------------------------------------------------------------------------------------------------------------------------------------------------------------------------------------------------------------------------------------------------------------------------------------------------------------------------------------------------------------------------------------------------------------------------------------------------SLISSVLCILGAL-----CVPLLSVAFDS----------------KRNSQSKLVNYGLSLS-AGSMITT--SLYM--LLPRI------------------------------------------------------------------------------SNRFKVFPG-----------LLLGICLSF----FLNYLV----------------HAFASESLVHCADSGDHATGSHIHSKSHSHSHSHSHADSHSNFSNDHDLENAPSEHGYATSSSSVSEND---------------------------------------------------------------------------------------------------------------------------------------GNDVTENPAALADTQYHPENGSLYPHHHHLETPFSKLLSI-----------------GMQTCLVLALHKFPEGFIIFYT--------NRSDSSKSLGFSIFLSLTIHNFVEGFAMTLPFYTVF--------ESKW--VAILIT----AV---------------------LGGGSQPLGALI-GYFIFK-----------GSTPR----DHEPNMDFLLS--------------VTAGFLLVIGLQMFQTGI----------GFSDGHHHHQGEGDEEMKQSHSSGTTCLKWCCTGVLLILASALFT------------------------------------------------
>DdZIPD (LZT, DDB0202214)
----------------------------------------------------------------------------------------------------------------------------------------------------------------------------------------------------------------------------------------------------------------------------------------------------------------------------------------------------------------------------------------------------------------------------------------------------------------------------------------------------------------------------LFAVASLELIPE------SMNLALRSFEE----------------STKTQTSLKSTTTKTTTTTTTIGN--IKLQKSFISNS----------------------------------------DNLDNDGENEIENDHDH---------------------EFLKIPMYG-----------IGFGFAILI----IVESIF-------------------------SSIDGGGGGGGHHSHSHGSLSSSSSNDVISDYISNNNSNNINNNDDDNNNNNNNNDDDDD----------------------------------------------------------------------------------------------------------------------------------------NNNDKDKNRNSNKSDIKNSGSINNGNNSGNNNNNNKSKL-----------------TITTFIALSIHSFVDGVVI-SS---------AFSSSPHVGARVALAIVIHKIPDGLVLSSLILSQKKF------NSGIFSNPFFY-----FL---------------------LISCMTPLGSFI-SSFLFG-----------GLSLS--------SGAFVLG--------------FGAGTFIYITSTAILPEI----------------LSNQIVKKS----------TSLFSIFLGYLLFIFLDSQFHGAH--------------------------------------------
>gnl|unk|XP_004336632.1 metal cation transporter, ZIP subfamily protein [Acanthamoeba castellanii str. Neff] >ELR14619.1 metal cation transporter, ZIP subfamily protein [Acanthamoeba castellanii str. Neff]
----------------------------------------------------------------------------------------------------------------------------------------------------------------------------------------------------------------------------------------------------------------------------------------------------------------------------------------------------------------------------------------------------------------------------------------------------------------------------------------------------------------------------LFFPLAVAFVAP------LLASLVPKFIY----------------RQGLSAKANHIMLGIS-AGLLFAI--ATLD--LVPEA----------------------------------------PGHDHGSEHGGEGDHGH---------------------HPSRIAMIG-----------VGAGYLVLL----IVEQIL-----------------------------------TNSGHSHSHGTPLQINDLDVRRELEETHAHSHGDRHGGDSGGSLSESF--------------------------------------------------------------------------------------------------------------------------------------------------------------------------------------------------STVALVALALHCLVDGFVMAGA----------YEASAEVGARVALALIVHKIPDGFVLSAVLSASR--------SNASFFSTVAF-----------------------------LAAMTPLGGLL-GYVLMG-----------GISPQ--------VLGFVLG--------------FGAGTFLFITATGIIPEI----------------MSKETPRGIRN--------WSLISMVAAYAGFFLFDSFFHAH---------------------------------------------
>gnl|unk|XP_957364.3 ZIP metal ion transporter [Neurospora crassa OR74A]
----------------------------------------------------------------------------------------------------------------------------------------------------------------------------------------------------------------------------------------------------------------------------------------------------------------------------------------------------------------------------------------------------------------------------------------------------------------------------------------------------------------------------LLILLALCVVMA------LASFFAGALPL----------------SLSLSQSQLRLISSIG-VGILVGT--SLIV--IIPEG-------------------------------------------AVATTNTVQSAHSH---------------------RSPVQTVNW-----------HISGNHLEARDGNGDDIPH-------------------------IKTHKIVTAEQILKSLHDKRDEEPKEDTKSSFQKSTNPTTEKHDDDHDHHENSLPTFQIG----------------------------------------------------------------------------------------------------------------------------------------LDNLETSSISESILEGRDGSSETDGFLSSFLSPSPKQAR-----------------TLATTVGLVIHAAADGIAM-GA--------SATTEDMRLGLIIFVAIMVHKAPAAFGLTSVLLRQG--------LSKR--AARGH-----LI---------------------VFSAAAPVGALV-TYCIVELFLGGSG----GQVAAEGSRGEQWWTGMLLL--------------FSAGTFLYVAMHAMQEDSNSHDHHSSSNGYADGSSSQQRRQPKPL--------RDTMFTVLGMLLPLLTQFGHHH----------------------------------------------
>gnl|unk|NP_506393.1 Zrt (ZRT), Irt-(IRT-) like Protein Transporter [Caenorhabditis elegans] >CAB03256.1 Zrt (ZRT), Irt-(IRT-) like Protein Transporter [Caenorhabditis elegans]
----------------------------------------------------------------------------------------------------------------------------------------------------------------------------------------------------------------------------------------------------------------------------------------------------------------------------------------------------------------------------------------------------------------------------------------------------------------------------------------------------------------------------SSAMFFGSYMAG------SIPLMFSLSES-----------------------RIRLVSIFG-AGLLVGT--ALSV--IIPEG------------------------------------------ALYGAQCGAVHQHNH---------------------HDHINPVVS-----------PEGAIVNPAEAKQILENAK----------------DKEDNLPRIIPKNAVLNEAIGRVVRSPPASPDTPSRKKRDVLVETHSNNEHDEKEHEEKQHSHGNIHAQ---------------------------------------------------------------------------------------------------------------------------------------------IGYSLVLGFVLMLLVDQIGSVTVARNDRAGRSRI-----------------GISATIGLVVHAAADGVALGSA---------SVINKSDVQIIVFVAIMLHKAPAAFGLVSFLLMES--------IDRR--AIRKH-----LV---------------------VFSAAAPLAALV-TFVLIM-----------QMGES---MRSESSTGVLML--------------FSAGTFLYVATVHVLPEL---ANNKQTEYSLVVDATAPSSIGHSHSSGASYTIKELLLIIGGAVVPAILASGHSH----------------------------------------------
>sp|Q5BL29|S39A9_DANRE Zinc transporter ZIP9 OS=Danio rerio GN=slc39a9 PE=2 SV=1
----------------------------------------------------------------------------------------------------------------------------------------------------------------------------------------------------------------------------------------------------------------------------------------------------------------------------------------------------------------------------------------------------------------------------------------------------------------------------------------------------------------------------SLSMLIGCYVAG------TIPLAVNFSEE-----------------------KLKLVTVLG-AGLLCGT--ALAV--IIPEG--------------------------------------------ALYEEMLEGVHNH---------------------GHGQVEAEV------------------------SEQKVA----------------------------EGVVRPSGEHGHGHEQLHAYIGISLVLGFVFMLLVDQIGSAHMHSSDDPEAARAASS------------------------------------------------------------------------------------------------------------------------------------------------------------------------------------------------KITTTLGLVVHAAADGVAL-GA--------AASTSQTSVQLIVFVAIMLHKAPAAFGLVSFLMHAG--------LERN--RIRKH-----LL---------------------VFALAAPVLAMVTYVGLSQ-----------SSKEA---LSDVNATGVAML--------------FSAGTFLYVATVHVLPEV-------GGMGGHSHSPGGSAGKGLSK--------LEVGALVLGCLIPLVLSIGHQH----------------------------------------------
>sp|Q5ZIU9|S39A9_CHICK Zinc transporter ZIP9 OS=Gallus gallus GN=SLC39A9 PE=2 SV=1
----------------------------------------------------------------------------------------------------------------------------------------------------------------------------------------------------------------------------------------------------------------------------------------------------------------------------------------------------------------------------------------------------------------------------------------------------------------------------------------------------------------------------SLAMLVACYVAG------IIPLAVNFSEE-----------------------RLKLVTVLG-AGLLCGT--ALAV--IVPEG--------------------------------------------ALYEDILEGK------------------------HHPANEMQH------------------------VMESEK----------------------------VAEIAVVHEYGHDHSRLHAYIGVSLVLGFVFMLLVDQIGSSHVHSTDDPEAARSGNS------------------------------------------------------------------------------------------------------------------------------------------------------------------------------------------------KITTTLGLVVHAAADGVAL-GA--------AASTSQTSVQLIVFVAIMLHKAPAAFGLVSFLMHAG--------LERN--RIRKH-----LL---------------------VFALAAPVMSMVTYLGLSK-----------SSKEA---LSEVNATGVAML--------------FSAGTFLYVATVHVLPEV--------GGIAHSHRPESTGGKGLSR--------LEVAALVLGCLIPLVLSIGHHH----------------------------------------------
>HsZIP9 (ZIP I family)
----------------------------------------------------------------------------------------------------------------------------------------------------------------------------------------------------------------------------------------------------------------------------------------------------------------------------------------------------------------------------------------------------------------------------------------------------------------------------------------------------------------------------SLAMLVGCYVAG------IIPLAVNFSEE-----------------------RLKLVTVLG-AGLLCGT--ALAV--IVPEG--------------------------------------------ALYEDILEGKHH------------------------------------------QASETHNVI----ASDKAA----------------------------EKSVVHEHEHSHDHTQLHAYIGVSLVLGFVFMLLVDQIGNSHVHSTDDPEAARSSNS------------------------------------------------------------------------------------------------------------------------------------------------------------------------------------------------KITTTLGLVVHAAADGVAL-GA--------AASTSQTSVQLIVFVAIMLHKAPAAFGLVSFLMHAG--------LERN--RIRKH-----LL---------------------VFALAAPVMSMVTYLGLSK-----------SSKEA---LSEVNATGVAML--------------FSAGTFLYVATVHVLPEV--------GGIGHSHKPDATGGRGLSR--------LEVAALVLGCLIPLILSVGHQH----------------------------------------------
>gnl|unk|XP_002906066.1 Zinc (Zn2 )-Iron (Fe2 ) Permease (ZIP) Family [Phytophthora infestans T30-4]
----------------------------------------------------------------------------------------------------------------------------------------------------------------------------------------------------------------------------------------------------------------------------------------------------------------------------------------------------------------------------------------------------------------------------------------------------------------------------------------------------------------------------TMAAVAIVALLS------IVGILLLILRI------------------NVLHKVMDAMIALS-AGALFGA--AFLH--VLPES--------------------------------------------FYSEYG----------------------------QMNLTLSMM-----------FTIGFVVAM----VVEMAL--------------------------ELWVSIVGGESHSHTHLPTSMPLNSPANVLSEAAGKQSGTPETGDYNAEVTTPAPSWNN------------------------------------------------------------------------------------------------------------------------------------------------------------KSGVSTFSLQVDWHTIKPM-----------------AYIILLGDLFHNFVDGVLIATA---------FLACDDSLGVSVTVSAILHELPQEFADFIILVESG--------FTPF--QAVLF-----NF---------------------LSALSAFIGAIV-VLAAVP-----------VTNET---------MGLLLA--------------VGSGTLVYIAGTDLLPGV-----------------LRVKSVGQFV--------VNLLMFGIGIGALALTTLHHVHCNAG------------------------------------------
>gnl|unk|XP_001030536.1 metal cation transporter, ZIP family protein [Tetrahymena thermophila SB210]
----------------------------------------------------------------------------------------------------------------------------------------------------------------------------------------------------------------------------------------------------------------------------------------------------------------------------------------------------------------------------------------------------------------------------------------------------------------------------------------------------------------------------VALSIFIVSFPS------IPVFLSLSFLG--------RVLKKKGDKNNFSSSFLTLLLAFA-CGTLLGD--VMLH--ILPYL----------------------------------------SHSHSHDHHHVEHSHSH---------------------GCPFANLFG-----------AAHAHLHAHDHSLHQEKDL----TQNQQQQNQQNNHDHDHNHEEKSSNTQAENQHPHDHEHEHDHGHDHEHAHDHDHNHGHSQGGHKCNDPNHHHHDHDHETPH----------------------------------------------------------------------------------------------------------------------------------------KKNKKLGEKSKNEDCDEDSDGHDHSHHHHHSHGDGDEHS-----------------AVPFLIGDFLHNFTDGLAI-GA---------AYTVSFQMGITSTFVIMIHELPHEIGDFAHLIKKN--------YSLT--KILQT-----QF---------------------LTSLGALIGGFI-GLFTGE-----------IYKKE------------LLS--------------LTAGGFLYMCCSQVIPEI-------------QADLRKDHSFKNLI--------SIIISISIGIALMVYVAMLE------------------------------------------------
>gnl|unk|XP_004335211.1 metal cation transporter, ZIP subfamily protein [Acanthamoeba castellanii str. Neff] >ELR13198.1 metal cation transporter, ZIP subfamily protein [Acanthamoeba castellanii str. Neff]
----------------------------------------------------------------------------------------------------------------------------------------------------------------------------------------------------------------------------------------------------------------------------------------------------------------------------------------------------------------------------------------------------------------------------------------------------------------------------------------------------------------------------GLGSVAIICLVS------LIGIALIPFTV----------SQKHKIMGEIHNLVVMLMISFA-VGALIGD--AVLH--LMPEV--------------------------------------------VHSHSGGGHDEHA---------------------DHDHDQKNC-----------AHFVSTTRIQDKSYLEPLA-------------------------LMLLLVLGKEIQHGHGLQKESSNSSDDELEMDEAKDKAKAKEDAENECEACDEDDLRQRA--------------------------------------------------------------------------------------------------------------------------------------------------------GFKGRIRRFGSNQVELMKTVKTY-----------------GWLNLISDVFHNFVDGLAI-GS---------AYSQSLSMGLSTSLAVAFHEIPQELGDYGVLIKAG--------FTKP--WALAF-----NF---------------------ITACTAFLGVII-GLGVGR-----------AVTDA---------NKWILA--------------FTAGGFFYIALADLMPEL---------------NSHPRKGWMGLLDVG-----VQFFGVLLGFGIMAIIAVTESEHDC-------------------------------------------
>gnl|unk|NP_872140.1 Zrt (ZRT), Irt-(IRT-) like Protein Transporter [Caenorhabditis elegans] >CAA98527.3 Zrt (ZRT), Irt-(IRT-) like Protein Transporter [Caenorhabditis elegans]
----------------------------------------------------------------------------------------------------------------------------------------------------------------------------------------------------------------------------------------------------------------------------------------------------------------------------------------------------------------------------------------------------------------------------------------------------------------------------------------------------------------------------GFAIVSGCSFSA------PLGILLLPCLS-----------------KSLYERIMTFLVAVG-IGALSGS--TIFI--MLPQA--------------------------------------------------LTSFEHF---------------------EYHTKSL-I-----------ILCALYAFFTVDRMLQYIL-----------EFRRRRQTKRRIHASTIASLMNTPTTKRRDNGHNTTEETIVPSEPPTITRLQVPDLHNHHRFRRESELSDVERT----------------------------------------------------------------------------------------------------------------------------------------SPVTINVEEPKESYEMKQKSEKPGLNHQDNSDSMSVSIRV----------------AYMIIFGSSANNFVDGMSM-GA---------AFSDNLLRGLSIGIAVISQQFPQELGTLAILVKSG--------LGLK--KTLLF-----NM---------------------VPIVLSFLGFSI-GVMLDS-----------VDDSY---------DEYIFA--------------ISSGMYMYIFLGTLIPEI----------RESTNELIKENLAESILVSI-----LQACGILFGTTFMYFMSRVNSVDF--------------------------------------------
>gnl|unk|XP_005537919.1 similar to zinc transporter [Cyanidioschyzon merolae strain 10D]
----------------------------------------------------------------------------------------------------------------------------------------------------------------------------------------------------------------------------------------------------------------------------------------------------------------------------------------------------------------------------------------------------------------------------------------------------------------------------------------------------------------------------ASATAAAALLCL------PLGKRVVRRAS------------------PWSMPLSDIGSGFA-AGALLAD--VVFH--LLPRC-----------------------------------------GAEVAAHHESVHHHAH---------------------DHVTAGG-------------MLTGLVTFF----LLEKFV---------------------------------------------------QWLHLSATPNATVEATADGKRPASSASKAPVAPV------------------------------------------------------------------------------------------------------------------------------------------------------------------------------------------------GWLNLIADGVHNFVDGLAI-AA---------AFLTQRRNGIITTVAVWLHELPQEISDYLVLVQAG--------FTPF--RALYL-----NL---------------------VCSLSAVAGALV-VFCGYWMLGYRLGESLDASVPM----MLASVQRRVAP--------------FAAGGLLYLATTNLLSQM-----QQTVPFFAPVHQGATKTFASPRRKHMQRTLWQMTGLVSGILCVLATEHIC------------------------------------------------
>gnl|unk|NP_001097608.1 Zinc/iron regulated transporter-related protein 71B, isoform B [Drosophila melanogaster]
----------------------------------------------------------------------------------------------------------------------------------------------------------------------------------------------------------------------------------------------------------------------------------------------------------------------------------------------------------------------------------------------------------------------------------------------------------------------------------------------------------------------------ASITMLILSACG------LLGILLVPLMK-----------------SAAYQEILKFLVSIA-VGTLAGD--ALMH--LLPHA----------------------------------------HEEEVTGINPLESDHKH---------------------SNEAALLCG-----------TFLAALFMY----MLENLI--------------------------PLLKGGKPGHGHSHGHGHSHGRSHGHMEKPAAKDAIDLPPPRELNVMLQEAKLDEKTPD-------------------------------------------------------------------------------------------------------------------------------------------------------------------------RPLTPV-----------------AFMVIIGDGLHNLTDGLAI-GA---------AFASDPVTGFATAFAVLCHELPHELGDFALLLQTG--------VSMR--RAVYM-----NI---------------------VSSVLSFVGMSV-GLFIAG-----------IGDGM---------TQWIYA--------------ATAGSFLYIAFADLVPTM-----------SVAHNPEKAKDPKGII--------IQIFGILLGGLIMLAIALNEHDLEGLFK----------------------------------------
>gnl|unk|XP_962218.2 zinc transporter YKE4 [Neurospora crassa OR74A]
----------------------------------------------------------------------------------------------------------------------------------------------------------------------------------------------------------------------------------------------------------------------------------------------------------------------------------------------------------------------------------------------------------------------------------------------------------------------------------------------------------------------------VNAILATLYISG------PPNFLLALCPT------------------NIDPSSLSVMVAFA-VGGLLGD--TLFH--LLPEI-----------------------------------------GEDSHESAKFVLVEPN---------------------RNLLLGLA------------ILVGFMTFV----AMDKGL--------------------------RIATGGEGGHDHSHGHSHGGHSHEHGAATGVDVAKKGDAKNRKGEKNELKKKDVDAQEE------------------------------------------------------------------------------------------------------------------------------------------------------------------DDKKEVNPSAKLG-----------------GYLNLIADFTHNITDGLAM-SA---------SFYASPTIGATTTVAVFFHEIPHEVGDFALLVQSG--------FSKR--QAMGA-----QF---------------------VTAIGAMLGTLI-GIAVQEFGGSSGPSEAAMGMKEGIWGTSLTWGDMLLP--------------FTAGTFLYVGTVAVIPEL------------LETGKDKAKELKKTL--------VQFAAIAVGAGIMLYISWHD------------------------------------------------
>gnl|unk|XP_002909025.1 Zinc (Zn2 )-Iron (Fe2 ) Permease (ZIP) Family [Phytophthora infestans T30-4]
----------------------------------------------------------------------------------------------------------------------------------------------------------------------------------------------------------------------------------------------------------------------------------------------------------------------------------------------------------------------------------------------------------------------------------------------------------------------------------------------------------------------------ALFATALVGAAP------VLVLLVVPLGI---------------GNQEKQQPLLRVFLSFA-AGGLLGD--ALLH--LLPHS-----------------------------------------EGGGHSHDHEGHNHDH---------------------MTDLDVWLW-----------TLAGILTFF----MLEKFV----------------------------RAQTGSGHGHSHGHAHPSPPVQNGGASPASSKTTIARKRTVFKEDKDEAGMPEEEPM------------------------------------------------------------------------------------------------------------------------------------------------------------------VLKEPGKKPIAAA-----------------GFLNLAADFSHNFTDGLAI-GA-----------TFLRGTGWTTTVAMLLHELPHEIGDFAILIQSG--------FTRR--EAMIT-----QL---------------------LTAIGAMIGTII-GLLMEG-----------AGDSS---------SVWISP--------------FTAGGFIYIACTSVMPEL-----------------LEDCSLAQSL--------KEAGAMCAGIGLMTLIALSE------------------------------------------------
>gnl|unk|ABD37784.1 catsup protein [Drosophila melanogaster]
----------------------------------------------------------------------------------------------------------------------------------------------------------------------------------------------------------------------------------------------------------------------------------------------------------------------------------------------------------------------------------------------------------------------------------------------------------------------------------------------------------------------------SIGSTLLISAAP------FVLLYIIPLDN-----------------SEAMKPRLKVLLAFA-SGGLLGD--AFLH--LIPHA----------------------------------------SHGEHGHDHGHDHHHHH---------------------SHDMSIGLW-----------VLGGIIAFL----SVEKLV----------------------------RILKGGHGGHGHSHGAPNPKPVPAKKKSSDKEDSGDGDKPAKPAKIKSKKPEAEPEG--------------------------------------------------------------------------------------------------------------------------------------------------------------------------EVEIS-----------------GYLNLAADFAHNFTDGLAI-GA---------SYLAGNSIGIVTTITILLHEVPHEIGDFAILIKSG--------CSRR--KAMLL-----QL---------------------VTALGALAGTAL-ALLGAG-----------GGDGS---------APWVLP--------------FTAGGFIYIATVSVLPEL----------------LEESTKLKQSL--------KEIFALLTGVALMIVIAKFE------------------------------------------------
>HsZIP7 (LIV-I family)
----------------------------------------------------------------------------------------------------------------------------------------------------------------------------------------------------------------------------------------------------------------------------------------------------------------------------------------------------------------------------------------------------------------------------------------------------------------------------------------------------------------------------ALGATVLISAAP------FFVLFLIPVES----------------NSPRHRSLLQILLSFA-SGGLLGD--AFLH--LIPHA-----------------------------------------PHSHHTLEQPGHGHSH---------------------GPILSVGLW-----------VLSGIVAFL----VVEKFV-------------------------RHVKGGHGHSHGHGHAHSHTRGSHGHGRQERSTKEKQSSEEEEKETRGVQKRRGGSTVPK----------------------------------------------------------------------------------------------------------------------------------------------------------DGPVRPQNAEEEKRGLDLRVS-----------------GYLNLAADLAHNFTDGLAI-GA---------SFRGGRGLGILTTMTVLLHEVPHEVGDFAILVQSG--------CSKK--QAMRL-----QL---------------------LTAVGALAGTAC-ALLTEG-------------GAVGSEIAGGAGPGWVLP--------------FTAGGFIYVATVSVLPEL-----------------LREASPLQSL--------LEVLGLLGGVIMMVLIAHLE------------------------------------------------
>gnl|unk|NP_509719.2 Zrt (ZRT), Irt-(IRT-) like Protein Transporter [Caenorhabditis elegans] >CAA90736.3 Zrt (ZRT), Irt-(IRT-) like Protein Transporter [Caenorhabditis elegans]
----------------------------------------------------------------------------------------------------------------------------------------------------------------------------------------------------------------------------------------------------------------------------------------------------------------------------------------------------------------------------------------------------------------------------------------------------------------------------------------------------------------------------ALIGCSLVVSTG------ILPAFLLPANI------------HVLLSSSQGQRRLNLLLGFA-IGSLLAD--VFLH--LLPEA------------------------------------------------------------------------------ENHVSIGLC-----------VLAGYLTFS----LISKLA-----------------------------------------------------------SSEEEQHKAC----------------------------------------------------------------------------------------------------------------------------------------------------------------------------------------------------------------AYLNLFANIGDNFAHGLAV-GS---------SFLVSTKFGIMTTITILLHEIPHEISDFAILLRAD--------FGKT--NAILA-----QL---------------------TTAAFGVLGSLV-ALHLHT-----------SNVPV---------IETLLP--------------FTAGGFLNIALTELLPEI-----------------SAETSPVEIL--------KQLVMIVTGVLTMSFLNSLSF-----------------------------------------------
>gnl|unk|NP_733319.1 Zinc/iron regulated transporter-related protein 99C, isoform A [Drosophila melanogaster]
----------------------------------------------------------------------------------------------------------------------------------------------------------------------------------------------------------------------------------------------------------------------------------------------------------------------------------------------------------------------------------------------------------------------------------------------------------------------------------------------------------------------------SLLGSVVIGLSG------IFPLIIIPTEE---------KMAKEGYKDPADSKLLRVLLSFA-VGGLLGD--VFLH--LLPEA-------------------------------------------------GDNQDPSS---------------------HPSLRSGLW-----------VLSGILIFT----IVEKIF-------------------------SGYASADEENPQPKCVEIANCLLRRHGGQLPEGETSESCGGACDIEDVGKVCFLREQEQK-------------------------------------------------------------------------------------------------------------------------------------------------------------------SKERKEQPKKVA-----------------GYLNLLANSIDNFTHGLAVAGS----------FLVSFRHGILATFAILLHEIPHEVGDFAILLRSG--------FSRW--DAARA-----QL---------------------LTAGAGLLGALV-AIGGSG-----------VTSAM------EARTSWIMP--------------FTAGGFLHIALVTVLPDL-----------------LKEEERKESI--------KQLLALVFGIALMAVMTMLFEH----------------------------------------------
>sp|Q8AW42|S39AD_DANRE Zinc transporter ZIP13 OS=Danio rerio GN=slc39a13 PE=2 SV=1
----------------------------------------------------------------------------------------------------------------------------------------------------------------------------------------------------------------------------------------------------------------------------------------------------------------------------------------------------------------------------------------------------------------------------------------------------------------------------------------------------------------------------SLVGSIAIGLSG------IFPLLVIPIEA------------GTALKTEAGCQKLKKLLSFA-IGGLLGD--VFLH--LLPEA----------------------------------------------YTSSPGGSHR----------------------HYCTQGL-W-----------VIGGLMSFL----TLEKMF--------------------------------PDEVGDPETKTSFQRTTSSSSDLSSQFSVSPQTNGICSNNNSDSKPKTDISPY----------------------------------------------------------------------------------------------------------------------------------------------------------------------TQPEKIKTS-----------------GYLNLLANCIDNFTHGLAVAGS----------FLVSRKVGFLTTFAILLHEIPHEVGDFAILLRAG--------FDRW--KAARM-----QL---------------------STALGGVLGACF-ALCSQS-----------QHGAE-------NATTWILP--------------FTSGGFLYIALVNVVPDL----------------LEETNPRNSL---------LQVLLLFSGIGVMALLSIAMD-----------------------------------------------
>sp|Q5ZI20|S39AD_CHICK Zinc transporter ZIP13 OS=Gallus gallus GN=SLC39A13 PE=2 SV=1
----------------------------------------------------------------------------------------------------------------------------------------------------------------------------------------------------------------------------------------------------------------------------------------------------------------------------------------------------------------------------------------------------------------------------------------------------------------------------------------------------------------------------SLIGSFMVGLSG------IFPLLVIPFET------------GAALRSEAGSRRLKQLLSFA-IGGLLGN--VFLH--LLPEA--------------------------------------------YTCSAAAGEGQSF---------------------QQQKLLGLW-----------VIIGFLTFL----ALEKIF---------------------------LEKEEEECPGVGCDYKAPLGKIPNGSGYPPSKVAGKSQRAEKNSTQCNGSSLQSCRTD-------------------------------------------------------------------------------------------------------------------------------------------------------------------------NRIKIS-----------------GYLNLLANTIDNFTHGLAV-AA---------SFLVSRKVGFLTTMAILLHEIPHEVGDFAILLRAG--------FDRW--SAAKM-----QL---------------------STALGGIVGACF-AICAQS-----------PKGAG-------ETVAWILP--------------FTSGGFLYIALVNVVPDL----------------LEEKNPWNSL---------QQILLLCTGITVMVLLAHN-------------------------------------------------
>HsZIP13 (LIV-I family)
----------------------------------------------------------------------------------------------------------------------------------------------------------------------------------------------------------------------------------------------------------------------------------------------------------------------------------------------------------------------------------------------------------------------------------------------------------------------------------------------------------------------------SLLGSLMVGLSG------VFPLLVIPLEM------------GTMLRSEAGAWRLKQLLSFA-LGGLLGN--VFLH--LLPEA--------------------------------------------YTCSASPGGEGQS---------------------QQQQQLGLW-----------VIAGILTFL----ALEKMF-----------------------------------------LDSKEEGTSQAPNKDPTAAAAALNGGHCLAQPAAEPGLGAVVRS---------------------------------------------------------------------------------------------------------------------------------------------------------------------------IKVS-----------------GYLNLLANTIDNFTHGLAV-AA---------SFLVSKKIGLLTTMAILLHEIPHEVGDFAILLRAG--------FDRW--SAAKL-----QL---------------------STALGGLLGAGF-AICTQS-----------PKGVVGCSPAAEETAAWVLP--------------FTSGGFLYIALVNVLPDL----------------LEEEDPWRSL---------QQLLLLCAGIVVMVLFSLFVD-----------------------------------------------
>HsZIP4 (LIV-I family)
----------------------------------------------------------------------------------------------------------------------------------------------------------------------------------------------------------------------------------------------------------------------------------------------------------------------------------------------------------------------------------------------------------------------------------------------------------------------------------------------------------------------------SLATLLICLCA-------VFGLLLLTCTG----------------CRGVTHYILQTFLSLA-VGALTGD--AVLH--LTPKV--------------------------------------------LHTHSEEGLSP-----------------------QPTWRLL-A-----------MLAGLYAFF----LFENLF----------------------------NLLLPRDPEDLEDGPCGHSSHSHGGHSHGVSLQLAPSELRQPKPPHEGSRADLVAEE------------------------------------------------------------------------------------------------------------------------------------------------------------SPELLNPEPRRLSPELRLL-----------------PYMITLGDAVHNFADGLAV-GA---------AFASSWKTGLATSLAVFCHELPHELGDFAALLHAG--------LSVR--QALLL-----NL---------------------ASALTAFAGLYV-ALAVGV-----------SEESE----------AWILA--------------VATGLFLYVALCDMLPAM--------------LKVRDPRPWLLFL--------LHNVGLLGGWTVLLLLSLYEDDITF-------------------------------------------
>HsZIP12 (LIV-I family)
----------------------------------------------------------------------------------------------------------------------------------------------------------------------------------------------------------------------------------------------------------------------------------------------------------------------------------------------------------------------------------------------------------------------------------------------------------------------------------------------------------------------------STVAVTLLTLGS------MLGTALVLFHS----------------CEENYRLILQLFVGLA-VGTLSGD--ALLH--LIPQV--------------------------------------------LHKQEAPEFGHFH---------------------GHIWKLM-G-----------LIGGIHGFF----LIEKCF----------------------------ILLVSPNDKQGLSLVNGHVGHSHHLALNSELSDQAGRGKSASTIQLKSPEDSQAAEM-------------------------------------------------------------------------------------------------------------------------------------------------------------PIGSMTASNRKCKAISLL-----------------AIMILVGDSLHNFADGLAI-GA---------AFSSSSESGVTTTIAILCHEIPHEMGDFAVLLSSG--------LSMK--TAILM-----NF---------------------ISSLTAFMGLYI-GLSVSA---------------------DPCVQDWIFT--------------VTAGMFLYLSLVEMLPEM--------------THVQTQRPWMMFL--------LQNFGLILGWLSLLLLAIYEQNIKI-------------------------------------------
>tr|A0A172MLV1|A0A172MLV1_CHICK Zinc transporter ZIP12 isoform X1 OS=Gallus gallus GN=SLC39A12 PE=2 SV=1
----------------------------------------------------------------------------------------------------------------------------------------------------------------------------------------------------------------------------------------------------------------------------------------------------------------------------------------------------------------------------------------------------------------------------------------------------------------------------------------------------------------------------STVAVLLITVGS------MFGTSLILFNS----------------CQEIYTLILQLFVGLA-VGTLSGD--ALLH--LIPQT--------------------------------------------LHKHEAQEVEHFY---------------------EYIWKLLG------------IIGGIHGFF----LIEKCF-----------------------------------FLLVTPREQRSPEDSESAEVPPGNKVISTKNKRISLL-------------------------------------------------------------------------------------------------------------------------------------------------------------------------------------------------------------AIMVLVGDSLHNFADGLVI-GA--------------------------AFSSSTETGDFAVLLSTG--------LPTK--IAIFM-----NF---------------------ISALTAFLGLYI-GLSVST---------------------DPCIQNWIFT--------------VTAGMFLYLSLAEMLPEM--------------THIQTRRPWLMFL--------LQNLGLLLGWLCLLLLAIYEQKIKI-------------------------------------------
>gnl|unk|NP_503096.2 Zrt (ZRT), Irt-(IRT-) like Protein Transporter [Caenorhabditis elegans] >CAB02806.2 Zrt (ZRT), Irt-(IRT-) like Protein Transporter [Caenorhabditis elegans]
----------------------------------------------------------------------------------------------------------------------------------------------------------------------------------------------------------------------------------------------------------------------------------------------------------------------------------------------------------------------------------------------------------------------------------------------------------------------------------------------------------------------------VISVTVVSLLS-------LGGACIGPLMT-----------------KDAKHRWLHFFLAMA-VSTLSSD--AILH--IIPQV-----------------------------------------VHDHGHNHGHSHEHHH---------------------DRIMWYTVT-----------IVLSIYILY----FVEFFM------------------------------FYRKTHLHYCSPSTKSPVITSSVSTHSDIKSSASNHSITGSEEDNNNDSSKKERR-------------------------------------------------------------------------------------------------------------------------------------------NSVELEKRREQGGHELISLREDGDDDGTEICGLKPR-----------------ALIILFGDGVHNLVDGLAM-GA---------SFMISVKLGFITTIAVICHELPHEIGDLAVLIDSG--------LSMC--TALIL-----NL---------------------LSALTAYAGLFI-AIVLGR-----------DEEIE----------TILLA--------------ITAGMFLYVAWVDMLSHL------------KHDSLMADHWMVTSI--------LQLSGFTLGFALIFGLGWFEHMLEG-------------------------------------------
>tr|F8W5D4|F8W5D4_DANRE Solute carrier family 39 (zinc transporter), member 5 OS=Danio rerio GN=slc39a5 PE=4 SV=1
----------------------------------------------------------------------------------------------------------------------------------------------------------------------------------------------------------------------------------------------------------------------------------------------------------------------------------------------------------------------------------------------------------------------------------------------------------------------------------------------------------------------------ASLALLVISLPS------LVALGMAPLLQ-----------------PSVLQVFLCPMAGMA-VGTLCGD--ALLH--LMPHA-----------------------------------------------SQHTDHQ------------------------NAVFKGL-S-----------VLGGLYLLF----IFESLL---------------------------------GLKQHFKNLKRRKHDAECGRELDALQGTSSANQNESSGHGHSHGQAEPGQTG---------------------------------------------------------------------------------------------------------------------------------------------------------------------------IRSM-----------------AWMVVMGDGIHNLTDGLAI-GV---------AFSQSLTGGFSTAIAVFCHELPHELGDLAVLLSAG--------WPVR--RLLVF-----SG---------------------LSALLGFVGVLA-GSALGN-----------HWASH---------SPWILT--------------LTAGVFLYVALADMMPEM------------LHGACGSVSPLKRFL--------LQALGLLTGGAIMLCIALFEDHIAVSLG----------------------------------------
>HsZIP5 (LIV-I family)
----------------------------------------------------------------------------------------------------------------------------------------------------------------------------------------------------------------------------------------------------------------------------------------------------------------------------------------------------------------------------------------------------------------------------------------------------------------------------------------------------------------------------SALAVLLLSLPS------PLSLLLLRLLG-----------------PRLLRPLLGFLGALA-VGTLCGD--ALLH--LLPHA---------------------------------------------GRHAGPGGLP-----------------------EKDLGPGLS-----------VLGGLFLLF----VLENML----------------------------GLLRHRGLRPRCCRRKRRNLETRNLDPENGSGMALQPLQAAPEPGAQGQREKNSQHP----------------------------------------------------------------------------------------------------------------------------------------------------------PALAPPGHQGHSHGHQGGTDI-----------------TWMVLLGDGLHNLTDGLAI-GA---------AFSDGFSSGLSTTLAVFCHELPHELGDFAMLLQSG--------LSFR--RLLLL-----SL---------------------VSGALGLGGAVL-GVGLSL-----------GPVPL---------TPWVFG--------------VTAGVFLYVALVDMLPAL--------------LRPPEPLPTPHVL--------LQGLGLLLGGGLMLAITLLEERLLPVTT----------------------------------------
>sp|Q6PEH9|S39AA_DANRE Zinc transporter ZIP10 OS=Danio rerio GN=slc39a10 PE=2 SV=1
----------------------------------------------------------------------------------------------------------------------------------------------------------------------------------------------------------------------------------------------------------------------------------------------------------------------------------------------------------------------------------------------------------------------------------------------------------------------------------------------------------------------------GFVSITIISLLS------LLGVVLVPILN-----------------QSCFKFLLTFLVALA-VGTLSGD--ALLH--LLPHS-----------------------------------------DHDHNHGEQMEEEPEV---------------------DGVWKGLT------------ALAGIYLLF----IIEHCI--------------------------GMFKHYSDQRGGLCHKKKKGEQAKIGRKLSDHKLNRRSDAEWLHLKPLTEGDGTTCEAG----------------------------------------------------------------------------------------------------------------------------------------KSKKHGHGHGHGHGHGHGHSHHGHCHSDQEMKDAGIASI-----------------AWMVIMGDGMHNFSDGLAI-GA---------AFSANITGGISTSVAVFCHELPHELGDFAVLLKAG--------MSVK--QAIVY-----NL---------------------LSALMAYAGMVI-GTAVGQ-----------YTHNV---------TSWIFA--------------VTAGMFLYVALVDMLPEM----------LHGDSEEHKRCEMGHFV--------LQNFGMLTGFGIMLLIAIFEDHIVLDFG----------------------------------------
>tr|F1NP59|F1NP59_CHICK Uncharacterized protein OS=Gallus gallus GN=SLC39A10 PE=4 SV=4
----------------------------------------------------------------------------------------------------------------------------------------------------------------------------------------------------------------------------------------------------------------------------------------------------------------------------------------------------------------------------------------------------------------------------------------------------------------------------------------------------------------------------GIISITVISLLS------LLGVILIPIIN-----------------QWCFKFLLTFLVALA-VGTMSGD--ALLH--LLPHS-----------------------------------------GHNHSHHHGQGHIHEH---------------------DPVLKGLV------------ALGGIYVLF----IIEHCI-------------------------RMYKHYNKQKSKQKWCKNKQSEESPIGRKLSDQKLNNRPDADWLQLKPLAVGADDSVLSE----------------------------------------------------------------------------------------------------------------------------------------EDKMIARKHSHLWHHKHSHHSHGHCHSGKDLKDTGIANI-----------------AWMVIMGDGIHNFSDGLAI-GA---------AFSAGLTGGISTSIAVFCHELPHELGDFAVLLKAG--------MTVK--QAIVY-----NL---------------------LSAMMAYIGMLI-GTAVGQ-----------YANNI---------TLWIFA--------------VTAGMFLYVALVDMLPEM--------LHGDGDNEEHGYCPVGQFI--------LQNLGLLLGFAIMLVIALYEDKIVLNIQ----------------------------------------
>HsZIP10 (LIV-I family)
----------------------------------------------------------------------------------------------------------------------------------------------------------------------------------------------------------------------------------------------------------------------------------------------------------------------------------------------------------------------------------------------------------------------------------------------------------------------------------------------------------------------------GIISITVISLLS------LLGVILVPIIN-----------------QGCFKFLLTFLVALA-VGTMSGD--ALLH--LLPHS-----------------------------------------GHDHSHQHAHGHGHSH---------------------DAVLKGLV------------ALGGIYLLF----IIEHCI-------------------------RMFKHYKQQRGKQKWFMKQNTEESTIGRKLSDHKLNNTPDSDWLQLKPLAGTDDSVVSED----------------------------------------------------------------------------------------------------------------------------------------ENKTVLRKHNHQWHHKHSHHSHGPCHSGSDLKETGIANI-----------------AWMVIMGDGIHNFSDGLAI-GA---------AFSAGLTGGISTSIAVFCHELPHELGDFAVLLKAG--------MTVK--QAIVY-----NL---------------------LSAMMAYIGMLI-GTAVGQ-----------YANNI---------TLWIFA--------------VTAGMFLYVALVDMLPEM--------LHGDGDNEEHGFCPVGQFI--------LQNLGLLFGFAIMLVIALYEDKIVFDIQ----------------------------------------
>HsZIP6 (LIV-I family)
----------------------------------------------------------------------------------------------------------------------------------------------------------------------------------------------------------------------------------------------------------------------------------------------------------------------------------------------------------------------------------------------------------------------------------------------------------------------------------------------------------------------------GFIAISIISFLS------LLGVILVPLMN-----------------RVFFKFLLSFLVALA-VGTLSGD--AFLH--LLPHS-------------------------------------------SHHHSHSHEEPAME---------------------DSTWKGLT------------ALGGLYFMF----LVEHVL-------------------TLIKQFKDKKKKNQKKPENDDDVEIKKQLSKYESQLSTNEEKVDTDDRTEGYLRADSQEPSHFDSQ----------------------------------------------------------------------------------------------------------------------------------------HHHDYHHILHHHHHQNHHPHSHSQRYSREELKDAGVATL-----------------AWMVIMGDGLHNFSDGLAI-GA---------AFTEGLSSGLSTSVAVFCHELPHELGDFAVLLKAG--------MTVK--QAVLY-----NA---------------------LSAMLAYLGMAT-GIFIGH-------------YAE-------NVSMWIFA--------------LTAGLFMYVALVDMVPEM----------LHNDASDHGCSRWGYFF--------LQNAGMLLGFGIMLLISIFEHKIVFRIN----------------------------------------
>tr|Q6L8F3|Q6L8F3_DANRE Zinc transporter LIV1 OS=Danio rerio GN=slc39a6 PE=2 SV=1
----------------------------------------------------------------------------------------------------------------------------------------------------------------------------------------------------------------------------------------------------------------------------------------------------------------------------------------------------------------------------------------------------------------------------------------------------------------------------------------------------------------------------GFLSITLISLLA------LVGVVLIPLMN-----------------RVCFNFLLSFLVALA-VGTLSGD--ALLH--LIPHS----------------------------------------HHHHGHSEEHAEEEDSL---------------------RPVWTGLT------------ALSGVYIMF----LIEHFL--------------------------TLGKMYKDKNQKVQKRVDLTTEVLESEKLPSLEENDVKIEAAETNGGRALAEEEEVMLG----------------------------------------------------------------------------------------------------------------------------------------YHHILHHHHSQNHHPHTHTHRHTHSYSQQHFEQAGVATL-----------------AWMVIMGDGLHNFSDGLAI-GA---------AFTEGLSSGLSTSVAVFCHELPHELGDFAVLLKAG--------MSVR--QAMLY-----NL---------------------LSALMGYLGMII-GILIGH-----------YAENV---------ATWIFA--------------LTAGLFMYVALVDMVPEM----------LHNDASEAGFSHYGFFL--------LQNAGILLGFGIMLIIAVFEDRIQLDLG----------------------------------------
>gnl|unk|NP_001294570.1 Zrt (ZRT), Irt-(IRT-) like Protein Transporter [Caenorhabditis elegans] >CDH93373.1 Zrt (ZRT), Irt-(IRT-) like Protein Transporter [Caenorhabditis elegans]
----------------------------------------------------------------------------------------------------------------------------------------------------------------------------------------------------------------------------------------------------------------------------------------------------------------------------------------------------------------------------------------------------------------------------------------------------------------------------------------------------------------------------ILGVYAFFFCDK------LIKIILEIRKK--------------------NQHIHHRRLSIENPGMTTER--SDST--FVTDA---------------------------------------------------------------------------------------------------------------REEELL-----------------------------RSVLKKGVMSKADIDETEMMTLEDKSGKSMGDQAHGICVHDHSIEFRAGDSAIAAV------------------------------------------------------------------------------------------------------------------------------------------------------------------------------------------------AWMIVFGDGLHNFIDGISI-GA---------AFAESLHSGLSISLAVLCEEFPHELGDVAILVASG--------MTLK--QALIY-----NL---------------------LSAITCYVGFFI-GVGIGE-----------LGPDT---------SKYAFG--------------LAGGMFLYISLACMMPEM---------------KKAMEEALNVSLRHGIYVLFLQSVGLFSGLTLMYIMARYGESISI-------------------------------------------
>sp|A0A0G2KQY6|S39AE_DANRE Zinc transporter ZIP14 OS=Danio rerio GN=slc39a14 PE=2 SV=1
----------------------------------------------------------------------------------------------------------------------------------------------------------------------------------------------------------------------------------------------------------------------------------------------------------------------------------------------------------------------------------------------------------------------------------------------------------------------------------------------------------------------------GLLCVTVISLCS------LVGASVVPFMR-----------------KTFYKRLLLYFIALA-IGTLYSN--ALFQ--LIPEA----------------------------------------------------FDPME---------------------DYYVPKSAV-----------VFGGFYLFF----FTEKIL------------------------KMILKPKDTGGHGHGHSHFPAERYANSNGDLEDGVMEKLQNGEAGGAALPRAEADGRGVGE----------------------------------------------------------------------------------------------------------------------------------------DDKMLSTGQTVQDTQSSGGGGTGGCYWLKGRAYSDIGTL-----------------AWMITLSDGLHNFIDGLAI-GA---------SFTASVFQGISTSVAILCEEFPHELGDFVILLNAG--------MSIQ--QALFF-----NF---------------------LSACCCYLGMGF-GILAGN-----------NFSPN-----------WIFA--------------LAGGMFLYIALADMFPEM----------NEVSREEEEAGGSGFLLTFA-----LQNAGLLTGFAIMLVLTIYSGQIQLG------------------------------------------
>tr|A0A1D5PIC3|A0A1D5PIC3_CHICK Uncharacterized protein OS=Gallus gallus GN=SLC39A14 PE=4 SV=1
----------------------------------------------------------------------------------------------------------------------------------------------------------------------------------------------------------------------------------------------------------------------------------------------------------------------------------------------------------------------------------------------------------------------------------------------------------------------------------------------------------------------------GFLSVSMINVAS------LLGLLIVPCTR-----------------KAFFSRILTFFIALS-IGTLLSN--ALFQ--LIPEA----------------------------------------------------FNPQE---------------------DYYVSKSAV-----------VFGGFYLFF----FTEKIL--------------------------KMLLKQKDPHHHGHSHYSTEALPSRKDREEGVTEKLQNGDLDHMIPHVANEMECKSPPG--------------------------------------------------------------------------------------------------------------------------------------------DEKVVVGSLSVQDLQASQSACYWLKEVRYSDIGTL-----------------AWMITLSDGLHNFIDGLAI-GA---------SFTVSVFQGISTSVAILCEEFPHELGDFVILLNAG--------MTIR--QALFF-----NF---------------------ISACCCYVGLAF-GIVAGS-----------HFSAN-----------WIFA--------------LAGGMFLYIALADMFPEM---------NEVSREDEQNGSALITFA--------IQNAGLLTGFTIMVLLTMYSGQIQIG------------------------------------------
>HsZIP14 (LIV-I family)
----------------------------------------------------------------------------------------------------------------------------------------------------------------------------------------------------------------------------------------------------------------------------------------------------------------------------------------------------------------------------------------------------------------------------------------------------------------------------------------------------------------------------GLLCVTVISLCS------LLGASVVPFMK-----------------KTFYKRLLLYFIALA-IGTLYSN--ALFQ--LIPEA----------------------------------------------------FNPLE---------------------DYYVSKSAV-----------VFGGFYLFF----FTEKIL--------------------------KILLKQKNEHHHGHSHYASESLPSKKDQEEGVMEKLQNGDLDHMIPQHCSSELDGKAPM-------------------------------------------------------------------------------------------------------------------------------------------VDEKVIVGSLSVQDLQASQSACYWLKGVRYSDIGTL-----------------AWMITLSDGLHNFIDGLAI-GA---------SFTVSVFQGISTSVAILCEEFPHELGDFVILLNAG--------MSIQ--QALFF-----NF---------------------LSACCCYLGLAF-GILAGS-----------HFSAN-----------WIFA--------------LAGGMFLYISLADMFPEM---------NEVCQEDERKGSILIPFI--------IQNLGLLTGFTIMVVLTMYSGQIQIG------------------------------------------
>tr|F1R5W1|F1R5W1_DANRE Solute carrier family 39 (zinc transporter), member 8 OS=Danio rerio GN=slc39a8 PE=4 SV=2
----------------------------------------------------------------------------------------------------------------------------------------------------------------------------------------------------------------------------------------------------------------------------------------------------------------------------------------------------------------------------------------------------------------------------------------------------------------------------------------------------------------------------GFLAVTVINLAA------LLGLFLVPFTK-----------------KKYFPKVLMYFIGLA-IGTLFSN--AVLQ--LIPEA----------------------------------------------------LDPKD---------------------DNYVLNVVG-----------IFGGFYILF----VTERIL--------------------------KMVLKTDTELGHSHFPPLQSSDVTISTISNDVVISNISGDIITNNTNHEQNSISEKSNN------------------------------------------------------------------------------------------------------------------------------------------------PSESPAVEQNACALFACRWLKGSAMSNIKTV-----------------AWMITVSDALHNFIDGLAI-GA---------SFTLSLLSGFSTSIAIFCEEFPHELGDFVILLNSG--------MSVG--QAAFF-----NL---------------------LSAMCCYLGLAL-GILLGS-----------NFAPN-----------AIFA--------------IAGGMFLYISLADMFPEM--------NSIMASHTKDYQERVVFFL--------IQNAGLLTGFTIILLITLFAGDINLQ------------------------------------------
>tr|F1NBL5|F1NBL5_CHICK Uncharacterized protein OS=Gallus gallus GN=SLC39A8 PE=4 SV=2
----------------------------------------------------------------------------------------------------------------------------------------------------------------------------------------------------------------------------------------------------------------------------------------------------------------------------------------------------------------------------------------------------------------------------------------------------------------------------------------------------------------------------GFLAVTIINLAS------LLGFILTPLLK-----------------KSYFPKILTYFVGLA-VGTLFSN--AIFQ--LIPEA----------------------------------------------------FDSHV---------------------DNYIEKAVA-----------VFGGFYILF----FVERIL----------------------------KVILKIYNQPGHNDVENGEENQSKDKTSPSKPPSSSNGVTCYANSAIVESNGNFGFD------------------------------------------------------------------------------------------------------------------------------------------------SISVVSAQEEAVQGSLCKCLGGRPLSKIGTI-----------------AWMVTLSDAVHNFLDGLAI-GA---------SFTLSLFQGLSTSIAILCEEFPHELGDFVILLNAG--------MSIR--QALFF-----NF---------------------LSACSCYIGMAL-GILVGN-----------NFAPT-----------IIFA--------------VAGGMFLYISLADMFPEM--------NDMLREKVTGRKMDLTFFL--------IQNAGLLTGFAAILLITLYEGNIQL-------------------------------------------
>HsZIP8 (LIV-I family)
----------------------------------------------------------------------------------------------------------------------------------------------------------------------------------------------------------------------------------------------------------------------------------------------------------------------------------------------------------------------------------------------------------------------------------------------------------------------------------------------------------------------------GFLSVTIINLAS------LLGLILTPLIK-----------------KSYFPKILTFFVGLA-IGTLFSN--AIFQ--LIPEA----------------------------------------------------FDPKV---------------------DSYVEKAVA-----------VFGGFYLLF----FFERML----------------------------KMLLKTYGQNGHTHFGNDNFGPQE-KTHQPKALPAINGVTCYANPAVTEANGHIHFD------------------------------------------------------------------------------------------------------------------------------------------------NVSVVSLQDGKKEPSSCTCLKGPKLSEIGTI-----------------AWMITLCDALHNFIDGLAI-GA---------SCTLSLLQGLSTSIAILCEEFPHELGDFVILLNAG--------MSTR--QALLF-----NF---------------------LSACSCYVGLAF-GILVGN-----------NFAPN-----------IIFA--------------LAGGMFLYISLADMFPEM--------NDMLREKVTGRKTDFTFFM--------IQNAGMLTGFTAILLITLYAGEIELE------------------------------------------
