# Supplementary material for: Eat Prey, Live: Dictyostelium discoideum As a Model for Cell-Autonomous Defenses
Source: Front Immunol. 2018 Jan 4;8:1906. doi: 10.3389/fimmu.2017.01906 (PMC5758549; doi:10.3389/fimmu.2017.01906)
Supplement: Supplementary file 1 [file Data_Sheet_1.zip › ZnT_tree_alignment.txt]

>XP_004343827.2 solute carrier family 30 [Capsaspora owczarzaki ATCC 30864]
------------------------------------------------------------------------------------------------------------------------------------------------------------------------------MSHHGHSHGPGSLHHGHSHGDSSSIPTTPTLASATSPSQVASQSQSLSQSQSQSQWTSSMIPGGSAAFPLNATGSAGAASAAMLMASSPQLINLASAGSAPLAGPSPFDVLGPIPPSTADPKLNGLTGIAQAPVNHASHPNHASGGAGGH------------------------------HGHSHGPAANANASANANAAAAHGHSHDDGHDHHGHSHGGRND--------------------------------------------------------------------HHGHSHGQNDHHGHSHGASTKKPKAPGQSWIRLVSHNVGLVLADRRAIGALGRMTVA-VVGFLLPLIAGHFSESLSLLALAYLCLYDTLCLFT-------------CLVSLWISKQKAS------------------------------------F-EFSYGLERVEVLVVFANTMTLIFCAFYTIKESSERLI-----I-----------------P--EAVEGDYMAIAAVLALALH-----IYNIFKI-----------------------EKHS-------------------------NG--------HTAAES--------------------------------------------------TSIAFKQLVASSVRSVFGSA-------------------------------------------------------------------------------------------------------------------------------------------------------------------------------------------------------------------------SPLYRLALSCKPLNI--------HILAGIAATLLIIASSFVAG---------------------------------------------------------------------------------------------------------------SADPIVAILISIMMLATIMPIALFNGKMLLQTMP---PHVLGQLDKCLRE-ALTFEGILEFRNEHFWTESYG--------------------------------VVVGSLHVRV-----------------RDA------NEQLVLAHLHAKL---APIVSKLSVQVFK-------DDWSVVGAL---------------------------------------------------------------------------------------------------------------------------------------------------------------------------------------------
>METAZOA_HUMAN_ZnT6
------------------------------------------------------------------------------------------------------------------------------------------------------------------------------------------------------------------------------------------------------------------------------------------------------------------------------------------------------------------------------------------MGTIHLFRKPQRSFFGKLL-------------------------------------------------------------------------------------------------------REFRLVAADRRSWKILLFGVIN-LICTGFLLMWCSSTNSIALTAYTYLTIFDLFSLMT-------------CLISYWVTLRKPS------------------------------------P-VYSFGFERLEVLAVFASTVLAQLGALFILKESAERFL-----E-----------------Q--PEIHTGRLLVGTFVALCFN-----LFTMLSI-----------------------RNKP-------------------------FA--------YVSEAA--------------------------------------------------STSWLQEHVADLSRSLCGII-------------------------------------------------------------------------------------------------------------------------------------------------------------------------------------------------------------------------PGLSSIFLP--RMNP--------FVLIDLAGAFALCITYMLIE---------------------------------------------------------------------------------------------------------------AVDTASAIAIALMTFGTMYPMSVYSGKVLLQTTP---PHVIGQLDKLIRE-VSTLDGVLEVRNEHFWTLGFG--------------------------------SLAGSVHVRI-----------------RDA------NEQMVLAHVTNRL---YTLVSTLTVQIFK-------DDWIRPALLSGPVAANVLNFSDHHVIPMPLLKGTDDLNPVTSTPAKPSSPPPEFSFNTPGKNVNPVILLNTQTRPYGFGLNHGHTPYSSMLNQGLGVPGIGATQGLRTGFTNIPSRYGTNNRIGQPRP----------------------------------------------------------------------
>NP_991214.1 zinc transporter 6 [Danio rerio]
------------------------------------------------------------------------------------------------------------------------------------------------------------------------------------------------------------------------------------------------------------------------------------------------------------------------------------------------------------------MVALDVLGITDSDAPVYRQKQEADTLVLGTIHPFRKAHRSVLG----------------------------------------------------------------------------------------------------KLAQEFRLVTSDRRSWKILLFGVLN-VVCTGCLLMWCSSTNSMALTAYTYLTIFDLFSLIT-------------CLLSLWVTMKKPS------------------------------------Q-IYSFGFQRFEVLAVFSSTVLVQLGSLFILKESVERFV-----E-----------------Q--PEVHTGRLLVGTFVALFFN-----LLTLLSV-----------------------KNKP-------------------------FV--------FVSEAA--------------------------------------------------STSWLQEHVADLSRSLCGLI-------------------------------------------------------------------------------------------------------------------------------------------------------------------------------------------------------------------------PALSSFLLP--RMNP--------FVLINLAGAFALGITYMLIE---------------------------------------------------------------------------------------------------------------AMDTASAVAIALMTFGTMYPMSVYSGKVLLQTTP---SHVIGQLDKLLRE-VSTLDGVLEVRNEHFWTIGFG--------------------------------SLAGSVHVRI-----------------RDA------DEQMVLAHVWNRL---SALVSALTVHVFK-------DEWSRASLSSGVLPSAPLSLSEYVTAAAVFPAAPSRAQGSEPTPATSTPAKPSSPPPEFSFHTPGRHVQPVVFQTAHPHRPLYGGLQGPGVRLGLGPRGPTLQAYRTLSAAPHTYTSGTYTGPPRP------------------------------------------------------------------------
>gnl|unk|NP_649233.2 zinc transporter 77C, isoform A [Drosophila melanogaster]
---------------------------------------------------------------------------------------------------------------------------------------------------------------------------------------------------------------------------------------------------------------------------------------------------------------------------------------------------------------------------------------------------------------------------------------------------------------------------------------------------------------------MVKDILQRCKPIPLYTVLVLS-ICYFVLQLILSHLTHGLTLLMASHHMLCNIFALGG-------------CIITIKHSKQAPE------------------------------------KLRNTFGWARIDILTMLIVFIILASLSFSLVVEALQTLVHI---D-----------------HQDTMHLPIPVMMLGFIGLILNGLTYLLIGGYTL-----------------------HQGSFL---------------------------------HLTPGG---------------------------------NVVLERPMSS-------NLDLSLTPMQRHLSKSRNDR-------------------------------------------------------------------------------------------------------------------------------------------------------------------------------------------------------------------------QLREELETEVGSVYF--------EMLRDVSSTIFVIVCAAIVY---------------------------------------------------------------------------------------------------------------FIDPVLSIFSCVLLVTLSYPYMKESCLILLQTIP---GSI--DLEIFERTLVTKFPEIISYHDLHIWQLAAH--------------------------------RYVATIHIQF-----------------NPK------LYLKIIEQVRSYF-H-DQGIGAVTIQPEF-------YPST-------------NKNASASLECLMQCQAVECIEKVCCRDSRTDLREVCDAPSGRKSSSPVKCAGNSHEHSRAKSKSCAELSAVVVEKPEELSAGQLLKGQDQQVAKSMPKLEETCVDATKEDTAELSGSPPGPTSSD--------------------------------------------------------
>gnl|unk|NP_187817.2 Cation efflux family protein [Arabidopsis thaliana]
-----------------------------------------------------------------------------------------------------------------------------------------------------------------------------------------------------------------------------------------------------------------------------------MERSISFNPRGDNELPDDRSSDVGYAANDRRLAYSRSFQQSHGPRTPAV------------------------------TEAAKPFLDRTVSSIDMPPDIYSVDGSDVFFGEGKDVDMAKVS------------------------------------------------------------------------------------------------VLEMVWEVFGVVTSGNRQMKRLFLLIALN-VLYSTTELSIGIFTGRVGLVSDAFHLTFGCGLLTF-------------SLFAMATSRKKPD------------------------------------H-AYSYGYKRLEVLSAFTNALFLMFMSFSLAVEALHAFI-----Q-------------------DESEHKHYLIVSAVTNLLVN-----LLGVWFF-----------------------RN---------------------------YA--------RVNIAY-----------------------------------------------------------------------------------------------------------------------------------------------------------------------------------------------------------------------------------------------------------------------------------------------RKAEDMNYH--SVCL--------HVISDSIRSAGLILASWLLS---------------------------------------------------------------------------------------------------------------NAEVLCLGLVSVTVFMLVMPLFKATGGVLLQMAPPNIPSS--ALSKCLRQ-ITSREDVTEVLQARFWEVVPG--------------------------------HTVGSLRLQV-----------------SGI------DERPLLQYVYDVY-H-DLGVQDLTLQTDY-------T-----------------------------------------------------------------------------------------------------------------------------------------------------------------------------------------------------
>gnl|unk|NP_610185.1 zinc transporter 41F, isoform A [Drosophila melanogaster]
------------------------------------------------------------------------------------------------------------------------------------------------------------------------------------------------------------------------------------------------------------------------MPKYQKLDNTLLPNAHDDDSEGGFPGYFDDNHQSLGIQQDPDTRDDRLSDYQDRYYSVNNNS----------------------------VNREVVTIGSNVVRVPEEQTWEVPLLGDCGDSARNQSSETEFD------------------------------------------------------------------------------------------MQRECCNHQPGFRANSKSKSAQEAKYKIMLAVALC-CVFMIIEFLGGYVAGSLAIMTDAAHLASDCISFVI-------------GLVAIWIGGRPPD------------------------------------E-RMSFGYKRFEVIGALASILGIWFVTTLLVVVAIERIF-----S-----------------Q-DFELNADMMMLISGIGIVIN-----IVMMFVL-----------------------HGSWFVNGNG-------------------HG--------HSHSHS--------------------------------------HSHSH-------SHGNGHEPNDSLSQTRSNSN-------------------------------------------------------------------------------------------------------------------------------------------------------------------------------------------------------------------------HEDKNLNLR--AAMI--------HVIGDLVQSIGVFLAAVLIK---------------------------------------------------------------------------------------------------------------YADPLCTLIFSIIVIMTTLRLFRESLGIIVNAVP---QNL--NMRTLHLE-LGSIEGVRSLHHLNVWQQTSQ--------------------------------QRVLMVHLVT-----------------SRA------DGNEVLQAATALVSSPRYNIKHSTIQLEP-------TTE---------------------------------------------------------------------------------------------------------------------------------------------------------------------------------------------------
>gnl|unk|XP_001027895.2 cation diffusion facilitator family transporter [Tetrahymena thermophila SB210]
-------------------------------------------------------------------------------------------------------------------------------------------------------------------------------------------------------------------------------------------------------------------------------------------------------------------------------------------------------------------------MCKGHTQPHTIANYQTENTDECNTLSDKISLHGTLY-------------------------------------------------------------------------------------------------------KPPSDNHSLEILRKLFIVSFIA-FIFLVAEIVGGVISGSLAILSDAAHMFSDLSGFFI-------------SIVAVWISSKPAS------------------------------------K-SLSFGYHRSEVIGALISIILIWIVTIILLYEATIRIV-----N-----------------K-EPVEQPVYMLATAVFGLICN-----LIMAKVL-----------------------HSGPGHSHHGCS-----------------HG--------HSHSHG--------------------------------DGHNHNHDHDHGDTNHKHKHEGEHQHEQNHKKSHCSGH-------------------------------------------------------------------------------------------------------------------------------------------------------------------------------------------------------------------------EAKDNYNLR--AAMI--------HVLGDLLQSIGVLIAAFLIY---------------------------------------------------------------------------------------------------------------LADPICTYIFSILVLLTTKNVSIDCFKVLMEGTP---SQI--DVQNFKEK-LLKIANVMEIHDLHIWQLSQG--------------------------------KPSLTCHIFI-----------------E--------NPREVLNKTTELC-R-QYGIYHSTIQIEE-------WIMK------------------------------DSPHYIKCDHNIHF------------------------------------------------------------------------------------------------------------------------------------------------------
>gnl|unk|XP_001027898.1 cation diffusion facilitator family transporter [Tetrahymena thermophila SB210]
--------------------------------------------------------------------------------------------------------------------------------------------------------------------------------------------------------------------------------------------------------------------------------------------------------------------------------------------------------------------MSDSKQNLQKRLLNNKEQLEQDSIKEETQQPIQKNTSSEFY-----------------------------------------------------------------------------------MSSDDDEDADYNENWDKIYDLPKMENITRTVLVKLLIASVIA-LIFLIIEVVGGVLSGSLAILSDAAHMFSDLSGFFI-------------SIFSVWIGQRPAS------------------------------------S-KLSYGYHRAEVIGAMASIVLIWGLTILLLYEATHRVI-----T-----------------K-EAVDEPLYMLITAGFGLFCN-----IVMAKVL-----------------------HSAPGHSHHGCS-----------------HG--------HSHGHG------------------------HSHDHHHDHDHDHDHEHDH-------NHDHDHNHDHDHEHEHNHNH-------------------------------------------------------------------------------------------------------------------------------------------------------------------------------------------------------------------------SAKENYNLR--AAMI--------HVIGDIIQSIGVLIAALLIY---------------------------------------------------------------------------------------------------------------LADPICTYIFSILVLFTTIPVCRDCIRVLMEGSP---KEI--NIQDFKEQ-LQSIQYVQEIHDLHIWSLSKG--------------------------------KPSMTCHMFV-----------------Q--------NPKKVLKESTRLC-R-QNGIYHSTIQIEE-------YSQK------------------------------GAPGYIKCDHNIHH------------------------------------------------------------------------------------------------------------------------------------------------------
>NP_956937.1 zinc transporter 4 [Danio rerio]
--------------------------------------------------------------------------------------------------------------------------------------------------------------------------------------------------------------------------------------------------------------------------------MSGLIGRVRSAFRSRPDSWHLSDAAAFDFSEDLQEEESPRFSRLQVVVSGEA------------------------------EERPAVNGSARSTLTDDDDSLLGASTGSTGPEACDGCQRNREQ------------------------------------------------------------------------------------------------------------QRRRRVMRKLGGAAVLY-FLFMVGELIGGYVANSLAIMTDALHMLTDLIGIIV-------------SLLALWLSAKPPT------------------------------------Y-RFTFGLHRLEVLSAGISVLLIYILTGVLLNEAAQRTI-----H-----------------Q-DFTIDGDVMLITAAVGVAVN-----LLMGFLL-----------------------NQ---------------------------SG--------HLHSHG--------------------------------------HGHGH-------SHGSAGHGSSDQGSSGQGQ--------------------------------------------------------------------------------------------------------------------------------------------------------------------------------------------------------------------------RGHGSLAVR--AAFI--------HALGDLVQSVGVLIAAYIVR----------------------------------------------------------------------------------------------------------------------------------------------------KHI-------------------PDHQRHRHHPAGG----------------------------------CTASHGRV--------------------------HQSRAAEAA-------ACGVCGGAEAVGA-------DGR---------------------------------------------------------------------------------------------------------------------------------------------------------------------------------------------------
>METAZOA_HUMAN_ZnT4
----------------------------------------------------------------------------------------------------------------------------------------------------------------------------------------------------------------------------------------------------------------------MAGSGAWKRLKSMLRKDDAPLFLNDTSAFDFSDEAGDEGLSRFNKLRVVVADDGSE-APERP------------------------------VNGAHPTLQADDDSLLDQDLPLTNSQLSLKVDSCDNCSKQREI------------------------------------------------------------------------------------------------------------LKQRKVKARLTIAAVLY-LLFMIGELVGGYIANSLAIMTDALHMLTDLSAIIL-------------TLLALWLSSKSPT------------------------------------K-RFTFGFHRLEVLSAMISVLLVYILMGFLLYEAVQRTI-----H-----------------M-NYEINGDIMLITAAVGVAVN-----VIMGFLL-----------------------NQ---------------------------SG--------HRH-----------------------------------------------------SHSHSLPSNSPTRGSGCERN-------------------------------------------------------------------------------------------------------------------------------------------------------------------------------------------------------------------------HGQDSLAVR--AAFV--------HALGDLVQSVGVLIAAYIIR---------------------------------------------------------------------------------------------------------------IADPICTYVFSLLVAFTTFRIIWDTVVIILEGVP---SHL--NVDYIKEA-LMKIEDVYSVEDLNIWSLTSG--------------------------------KSTAIVHIQL-----------------SSS------KWEEVQSKANHLLLN-TFGMYRCTIQLQS-------YRQE--------------------VDRT---CA-------NCQSSSP-------------------------------------------------------------------------------------------------------------------------------------------------------
>NP_001280212.1 zinc transporter 4 [Gallus gallus]
----------------------------------------------------------------------------------------------------------------------------------------------------------------------------------------------------------------------------------------------------------------------MAGPGLWSSIKSALRRSEPPLFLNDSSAFDFSDEAGDEDFPRFNKLRVVVADDAAEGAPEAP-----------------------------------ANGLHPAPPSDDESVAERDIALRGGPEPCGRCRSRREL------------------------------------------------------------------------------------------------------------CKLRRVKKRLTAAAVLY-LLFMTGELVGGYVANSLAIMTDALHMLTDLSGIIL-------------TLLALWLSAKSPT------------------------------------K-RFTFGFHRLEVLSAIISVLLVYILMAFLLYEAVQRTI-----H-----------------M-DYEINGDIMLITAAVGVAVN-----LIMGFLL-----------------------NQSG-------------------------HL--------HSHSHS----------------------------------------HRH-------SHVPQSNSPSAARSSG-----------------------------------------------------------------------------------------------------------------------------------------------------------------------------------------------------------------------------HGHSSLAVR--AAFV--------HALGDLVQSIGVLVAAYIIR---------------------------------------------------------------------------------------------------------------IADPICTYVFSILVVLTTVRILCDTGVIILEGVP---RHL--NVDRIKED-LMKIEDVYSIEDLNVWSLTAG--------------------------------KTTAIVHLQL-----------------SSS------KWEEVQFKARQLLLN-TFGMYKCSVQLQS-------YKQE--------------------SSKA---CA-------SCQSSSA-------------------------------------------------------------------------------------------------------------------------------------------------------
>gnl|unk|XP_001032215.1 cation diffusion facilitator family transporter [Tetrahymena thermophila SB210]
--------------------------------------------------------------------------------------------------------------------------------------------------------------------------------------------------------------------------------------------------------------------------------------------------------------------------------------------------------------------------------MDKHNRLGSRYVELVDIENLHKALKDEAV-----------------------------------------------------------------------------------------------------YKTPDLQSNKVKALRTLKIVCCIS-TSFMCIEFVGGYLSNSLAIMTDAVHLLSDVVGFLV-------------TILAIYISRLKAN------------------------------------S-TMTYGYHRAEIIGAMISILIIWVLIAWMFVEGIERFF-----K-----------------P--PEIQGTTMLILACCGLFFN-----LVLMKIL----------------------------------------------------ET--------KLETVT--------------------------------------------------EESQKEELLSEFSIKQD----------------------------------------------------------------------------------------------------------------------------------------------------------------------------------------------------------------------------VEKENMSMR--AAQI--------HILGDTIQSAGVIIGALFVF---------------------------------------------------------------------------------------------------------------IADPIITIVFTIVVTFTTLPVMKDSIKVLMEGQP---DDI--KYETVKEK-LEKVSGVVNVHDLHVWSINPG--------------------------------FVSLTAHICS--------------------------TPSVTLFEATKLC-K-KLGIVHSTIQVEN-------FFEQ--------------------DKYDYKKCEELH------------------------------------------------------------------------------------------------------------------------------------------------------------------
>gnl|unk|XP_005535725.1 probable zinc transporter [Cyanidioschyzon merolae strain 10D] ]
------------------------------------------------------------------------------------------------------------------------------------------------------------------------------------------------------------------------------------------------------------------------------------------------------------------------------------------------------------------------MLGEEQPLLRARGPMSDATAPEQAQKLWQQQREQRKE----------------------------------------------------------------------------------------------------------RAARDQRARRKLLFSAVLC-FAFMVAELLGGYITGSLAVMTDASHLLSDFASFII-------------SLVALQKSQRRAN------------------------------------Q-LLTYGYGRAEVLGAFTSILLIWTLTAVLVLESIRRII-----T-----------------P--EPVKGRLMFIIAVMGICIN-----LVMMTVL-----------------------GHG--------------------------HG--------HGHAHD--------------------------------------HHHDHFAQVNAEAESSTSEEHRSHGRHRHRQR-------------------------------------------------------------------------------------------------------------------------------------------------------------------------------------------------------------------------PVSESVNVH--AAYL--------HVLGDLIQSIGVAIAALVIW---------------------------------------------------------------------------------------------------------------LADPLCTLLFSVIVLYTTLRMIGDIVQVLMEGTP---ANI--RVRDVYEA-LISIDGVSEVQDLHIWSLSVG--------------------------------RTALSAKLRC-----------------ASV------DAHQITMAAEQVCLK-NFGIEHATIQVNC-------VNLS------------------------------------CCPPVEHVECASPGRM----------------------------------------------------------------------------------------------------------------------------------------------
>gnl|unk|AAC95197.1 putative zinc transporter [Arabidopsis thaliana]
------------------------------------------------------------------------------------------------------------------------------------------------------------------------------------------------------------------------------------------------------------------------------------------------------------------------MKVCVTYKQLME------------------------------LEQICILKPDDEEEMESPSPSKTEENLGVVPLSCAFTRQEHCV---------------------------------------------------------------------------------------------------------SETKEREESTRRLSSLIFLY-LIVMSVQIVGGFKANSLAVMTDAAHLLSDVAGLCV-------------SLLAIKVSSWEAN------------------------------------P-RNSFGFKRLEVLAAFLSVQLIWLVSGVIIHEAIQRLL-----------------------SRSREVNGEIMFGISAFGFFMN-----LVMVLWL-----------------------G----------------------------HN--------HSHHHH--------------------------------------DHHHH-------HHNHKHQHQHHHKEVVAEEE-------------------------------------------------------------------------------------------------------------------------------------------------------------------------------------------------------------------------SKEMNINIQ--GAYL--------HAMADMIQSLGVMIGGGIIW---------------------------------------------------------------------------------------------------------------LVDLICTLVFSAFALAATLPILKNIFGILMERVP---RDM--DIEKLERG-LKRIDGVKIVYDLHVWEITVG--------------------------------RIVLSCHILP-----------------PGA------SPKEIITGVRNFCRK-SYGIYHATVQVES-------E-----------------------------------------------------------------------------------------------------------------------------------------------------------------------------------------------------
>XP_001757961.1 predicted protein [Physcomitrella patens] >EDQ77203.1 predicted protein [Physcomitrella patens]
-------------------------------------------------------------------------------------------------------------------------------------------------------------------------------------------------------------------------------------------------------------------------------------------------------------------------------------------------------------------------------------------MKCANNHTCSLESNNTIE---------------------------------------------------------------------------------------------------------QDKIERENASKKLKKAMIFC-IFFMCVEVVGGMYANSLAILTDAAHLLSDIAGFAI-------------SLFAIWASSWEST------------------------------------A-IQSYGFFRLEILGALVSIQFIWLVTGMLLYEAFERLY-----D-----------------SNKDIVNGTVMFGIAILGLFVN-----IAMIVLL-----------------------GHENYSFNIGN------------------HE--------HHHNHG----------------------------HDSHENGSSNSYKNH-------KHDNFDESFDLHGDKDHEHD-------------------------------------------------------------------------------------------------------------------------------------------------------------------------------------------------------------------------HGHNNLNLQ--GAYL--------HVLGDAIQSIGVIIGAAAIW---------------------------------------------------------------------------------------------------------------IIDVICTILFSVLVLGTTIQMLKDVLHILMESTP---HEI--NAQEVQYG-LNELPNVVAIHELHIWALTIG--------------------------------KTLLTCHIQV-----------------PNA------NYDEVLQNVVDYLEI-KFKITHTTIQIES-------RI----------------------------------------------------------------------------------------------------------------------------------------------------------------------------------------------------
>XP_001768371.1 predicted protein [Physcomitrella patens] >EDQ66733.1 predicted protein [Physcomitrella patens]
--------------------------------------------------------------------------------------------------------------------------------------------------------------------------------------------------------------------------------------------------------------------------------------------------------------------------------------------------------------------------------------------MKCAATRCGLESVGGME---------------------------------------------------------------------------------------------------------QDEVERRASSKKLSRAVMIC-LFFMVVEIVGGLYANSLAILTDAAHLLTDVAGFAL-------------SLFAIWASGWEAT------------------------------------P-LQTFGFSRLEILGALGSILFIWLLTGILVFEAIKRLL-----T-----------------E-VAPIDGRLMFCIASVGLLVN-----LCMMVLL----------------------GHEHGHAHGHGHS-----------------HG--------HGHGHG----------------------------HEHSHEDDHGNGHSH-------DHGHGHSHDDEHVHSHGSES-------------------------------------------------------------------------------------------------------------------------------------------------------------------------------------------------------------------------KPERNINVQ--GAYL--------HVLGDLLQSVGVMIGGAVIW---------------------------------------------------------------------------------------------------------------VIDPVCTLIFSVLVLCTTLSMIRSIVEVLMESTP---REI--DAQAVERG-LLGLPGVVEVHDLHIWAITVG--------------------------------KTLLACHIRV-----------------PQV------NTNEALQAVADYCER-VFKISHVTIQVET-------DS----------------------------------------------------------------------------------------------------------------------------------------------------------------------------------------------------
>gnl|unk|CAB88298.1 zinc transporter-like protein [Arabidopsis thaliana]
---------------------------------------------------------------------------------------------------------------------------------------------------------------------------------------------------------------------------------------------------------------------------------------------------------------------------------MKD------------------------------HIHEHDHMVQICGEVSSGETSLVGIKKTCGEAPCGFSDAKTSS---------------------------------------------------------------------------------------------------------IEAQERAASMRKLLIAVLLC-AIFIVVEVVGGIKANSLAILTDAAHLLSDVAAFAI-------------SLFSLWASGWKAN------------------------------------P-QQSYGFFRIEILGALVSIQMIWLLAGILVYEAIVRLN-----N-----------------G-SGEVEGSLMFAVSAVGLLVN-----IAMAILL-----------------------GHD--------------------------HG--------HGHGHS----------------------------------HDNGHGHSH-------DHGHGIAATEHHHDSGHDES-------------------------------------------------------------------------------------------------------------------------------------------------------------------------------------------------------------------------KKQRNVNIQ--GAYL--------HVLGDSIQSVGVMIGGAIIW---------------------------------------------------------------------------------------------------------------ILDLICTLVFSVIVLGTTIGMLRNILEVLMESTP---REI--DPTMLEKG-VCEIEEVVAVHELHIWAITVG--------------------------------KLLLACHVKI-----------------PEA------EADMVLDKIIDYIKR-EHNISHVTIQIER-------Q-----------------------------------------------------------------------------------------------------------------------------------------------------------------------------------------------------
>gnl|unk|NP_191753.1 Cation efflux family protein [Arabidopsis thaliana]
--------------------------------------------------------------------------------------------------------------------------------------------------------------------------------------------------------------------------------------------------------------------------------------------------------------------------------------------------------------------------------------MDSRRSKVCGETACGFSTSSSDA------------------------------------------------------------------------------------------------------------KKRAASMRKLCFVVVLC-LLFMSIEVVCGIKANSLAILADAAHLLTDVGAFAI-------------SMLSLWASSWEAN------------------------------------P-RQSYGFFRIEILGTLVSIQLIWLLTGILVYEAVTRLV-----Q-----------------ETNDDVDGFFMVLVAAFGLVVN-----IIMIVVL-----------------------GHD--------------------------HG--------HGHDHG----------------------------------------HSH-------DHGHSYGERAEQLLEKS----------------------------------------------------------------------------------------------------------------------------------------------------------------------------------------------------------------------------KEIRNINVQ--GAYL--------HVLGDLIQSIGVMIGGGMIW---------------------------------------------------------------------------------------------------------------VIDLICTLFFSVIVLGTTIKMLRSILEVLMESTP---REI--DARQLEKG-LMEIEEVVDVHELHIWAITVG--------------------------------KALFSCHVKV-----------------PEA------GDEMVLNKVIDYIWR-EYRISHVTIQIER-------------------------------------------------------------------------------------------------------------------------------------------------------------------------------------------------------------
>gnl|unk|AAD11757.1 zinc transporter ZAT [Arabidopsis thaliana]
----------------------------------------------------------------------------------------------------------------------------------------------------------------------------------------------------------------------------------------------------------------------------------------------------------------------------------ME------------------------------SSSPHHSHIVEVNVGKSDEERIIVASKVCGEAPCGFSDSKNAS---------------------------------------------------------------------------------------------------------GDAHERSASMRKLCIAVVLC-LVFMSVEVVGGIKANSLAILTDAAHLLSDVAAFAI-------------SLFSLWAAGWEAT------------------------------------P-RQTYGFFRIEILGALVSIQLIWLLTGILVYEAIIRIV-----T-----------------E-TSEVNGFLMFLVAAFGLVVN-----IIMAVLL-----------------------GHD--------------------------HGPQSWTWAWHGHDHH--------------------------NHSHGVTVTTHHHHHDH-------EHGHSHGHGEDKHHAHGDVT-------------------------------------------------------------------------------------------------------------------------------------------------------------------------------------------------------------------------KRKRNINLQ--GAYL--------HVLGDSIQSVGVMIGGAIIW---------------------------------------------------------------------------------------------------------------IVDLICTLAFSVIVLGTTINMIRNILEVLMESTP---REI--DATKLEKG-LLEMEEVVAVHELHIWAITVG--------------------------------KVLLACHVNI-----------------PEA------DADMVLNKVIDYIRR-EYNISHVTIQIER-------------------------------------------------------------------------------------------------------------------------------------------------------------------------------------------------------------
>METAZOA_HUMAN_ZnT8
--------------------------------------------------------------------------------------------------------------------------------------------------------------------------------------------------------------------------------------------------------------------------------------------------------------------MEFLERTYLVNDKAAK------------------------------MYAFTLESVELQQKPVNKDQCPRERPEELESGGMYHCHSGSKP-------------------------------------------------------------------------------------------------------TEKGANEYAYAKWKLCSASAIC-FIFMIAEVVGGHIAGSLAVVTDAAHLLIDLTSFLL-------------SLFSLWLSSKPPS------------------------------------K-RLTFGWHRAEILGALLSILCIWVVTGVLVYLACERLL-----Y-----------------P-DYQIQATVMIIVSSCAVAAN-----IVLTVVL-----------------------HQRC-------------------------LG--------HNHK-------------------------------------------------------------------------------------------------------------------------------------------------------------------------------------------------------------------------------------------------------------------------------------------------EVQANASVR--AAFV--------HALGDLFQSISVLISALIIY---------------------------------------------------------------------------------------------------------------IADPICTFIFSILVLASTITILKDFSILLMEGVP---KSL--NYSGVKEL-ILAVDGVLSVHSLHIWSLTMN--------------------------------QVILSAHVAT-----------------ASR------DSQVVRREIAKALSK-SFTMHSLTIQMES-------PVDQ--------------------DPD----CL-------FCEDPCD-------------------------------------------------------------------------------------------------------------------------------------------------------
>METAZOA_HUMAN_ZnT3
------------------------------------------------------------------------------------------------------------------------------------------------------------------------------------------------------------------------------------------------------------------------------------------------------------------MEPSPAAGGLETTRLVSP------------------------------RDRGGAGGSLRLKSLFTEPSEPLPEESKPVEMPFHHCHRDPLP-------------------------------------------------------------------------------------------------------PPGLTPERLHARRQLYAACAVC-FVFMAGEVVGGYLAHSLAIMTDAAHLLADVGSMMG-------------SLFSLWLSTRPAT------------------------------------R-TMTFGWHRSETLGALASVVSLWMVTGILLYLAFVRLL-----H-----------------S-DYHIEGGAMLLTASIAVCAN-----LLMAFVL-----------------------HQ---------------------------AG--------PPHSHG--------------------------------------------------SRGAEYAPLEEGPEEP-----------------------------------------------------------------------------------------------------------------------------------------------------------------------------------------------------------------------------LPLGNTSVR--AAFV--------HVLGDLLQSFGVLAASILIY---------------------------------------------------------------------------------------------------------------AADPISTFLFSICALGSTAPTLRDVLRILMEGTP---RNV--GFEPVRDT-LLSVPGVRATHELHLWALTLT--------------------------------YHVASAHLAI-----------------STA------DPEAVLAEASSRLYS-RFGFSSCTLQVEQ-------YQPE--------------------MAQ----CL-------RCQEPPQA------------------------------------------------------------------------------------------------------------------------------------------------------
>METAZOA_HUMAN_ZnT2
--------------------------------------------------------------------------------------------------------------------------------------------------------------------------------------------------------------------------------------------------------------------------------------------------------------------MEAKEKQHLLDARPAI------------------------------RSYTGSLWQEGAGWIPLPRPGLDLQAIELAAQSNHHCHAQKGP-------------------------------------------------------------------------------------------------------DSHCDPKKGKAQRQLYVASAIC-LLFMIGEVV---------------------------------------------------------------------------------------------------EILGALVSVLSIWVVTGVLVYLAVERLI-----S-----------------G-DYEIDGGTMLITSGCAVAVN-----IIMGLTL-----------------------HQ--------SG-----------------HG--------HSHGTT--------------------------------------NQQE--------------------------------------------------------------------------------------------------------------------------------------------------------------------------------------------------------------------------------------------------------ENPSVR--AAFI--------HVIGDFMQSMGVLVAAYILY---------------------------------------------------------------------------------------------------------------YVDPICTFVFSILVLGTTLTILRDVILVLMEGTP---KGV--DFTAVRDL-LLSVEGVEALHSLHIWALTVA--------------------------------QPVLSVHIAI-----------------QNT------DAQAVLKTASSRLQG-KFHFHTVTIQIED-------YSED--------------------MKD----CQ-------ACQGPSD-------------------------------------------------------------------------------------------------------------------------------------------------------
>NP_001038485.1 zinc transporter 3 [Danio rerio]
--------------------------------------------------------------------------------------------------------------------------------------------------------------------------------------------------------------------------------------------------------------------------------------------------------------------------------------------------------------------------------------MAGAIELKRPVGTHCHGKKAAYD----------------------------------------------------------------------------------------------------------DSREKLLAKKKLFIASIVC-LVFMIGEVIGGYLAHSLAIMTDAAHLLTDFGSMMV-------------SLFSLWISSRPPT------------------------------------K-IMNFGWHRSEILGALISVMSIWIVTGVLVYLAIERIV-----K-----------------N-DYEIEGRVMLLTSGCAVVVN-----IIHGSGY-----------------------HKIDESGMSPVG-----------------HG--------HSHSLL--------------------------------------GNH---------------------------------------------------------------------------------------------------------------------------------------------------------------------------------------------------------------------------------------------------------GNTSVR--AAFI--------HVLGDLLQSFGVMVAAIIIY---------------------------------------------------------------------------------------------------------------IADPICTFLFSVFVLATTLTILRDVFRILMEGAP---KGI--QFNSVKEV-LLSLKAVKAMHSLHLWALTLS--------------------------------QSLLSVHIAI--------------------------DPQSVLKEATELLQT-KFGFYSTTIQVEP-------YSED--------------------MIH----CT-------QCQDPMD-------------------------------------------------------------------------------------------------------------------------------------------------------
>NP_510091.2 Cation Diffusion Facilitator family [Caenorhabditis elegans]
-------------------------------------------------------------------------------------------------------------------------------------------------------------------------------------------------------------------------------------------------------------------------------------------------------------------------------------------------------------------MISERAPLLENGVPHIYNTDEGRKTTVTYDNFHCHDEADSTD----------------------------------------------------------------------------------------------------------SHDSNRRATRILWLTVVLC-LFFMVCEVIGGVLAGSLAIVTDAAHLLTDFASVLI-------------SLFSLYIARRPPS------------------------------------Q-KMSFGFHRAEVLGAFFSVFLIWIVTGVLVVLAIMRIV-----S-----------------G-DYEVEGGIMALTAALGVVVN-----LVMLALL-----------------------YFGG-------------------------HS--------HSHGGG--------------------------------------SSHGH-------SHGG-----------------------------------------------------------------------------------------------------------------------------------------------------------------------------------------------------------------------------------------GNGDNINVR--AAFI--------HVLGDLLQSLGVLVAALFIY---------------------------------------------------------------------------------------------------------------IIDPICTLVFSVIVLCTTIYILRDAMIVLLEGRP---SNI--DFAKVFSS-LEDIEGVKKVHDLRIWSLTMD--------------------------------KIALSVHLEI-----------------ANS------QSQSILRETRKMLKQ-TYNVHEITIQIEE-------FGAN--------------------RSD----CG-------KCDFPTK-------------------------------------------------------------------------------------------------------------------------------------------------------
>gnl|unk|NP_609741.3 zinc transporter 35C, isoform A [Drosophila melanogaster]
----------------------------------------------------------------------------------------------------------------------------------------------------------------------------------------------------------------------------------------------------------------------------------------------------------------------------------------------------------------------------------------CLHGRSNNVEVRDHCHRARSE------------------------------------------------------------------------------------------------------------GVDVKARRKLIIASILC-LVFMIAEIVGGVLSNSLAIATDAAHLLTDFASFMI-------------SLFAIWIAGRPST------------------------------------Q-RMSFGWYRAEVIGAMASVFMIWVITGILVWLAIGRLI-----S-----------------G-DYEVNAKIMLITSGLAILVN-----VIMGVQL-----------------------Q----------------------------HG--------HSHGLG--------------------------------------GGHGH-------SHGGSKNASHVQATSTPCSD-------------------------------------------------------------------------------------------------------------------------------------------------------------------------------------------------------------------------REAVNMNVR--AALI--------HVIGDVIQSVGVFVAAGVIY---------------------------------------------------------------------------------------------------------------IVDPICTFVFSIIVLFTTFTIMKDALLVLMEGTP---NYM--HYAEVLQI-FQGIEGVERVHNLRIWALSIN--------------------------------KVALSAHLAI-----------------ENA------NPKRILDAATSAVHL-RYNFFETTIQIED-------YTAQ--------------------MES----CL-------QCNVPEK-------------------------------------------------------------------------------------------------------------------------------------------------------
>gnl|unk|NP_723732.2 zinc transporter 33D, isoform B [Drosophila melanogaster]
----------------------------------------------------------------------------------------------------------------------------------------------------------------------MSKKSLKRQDEHTKDNDCEEEDEEELQAAIREMVKIPDIDIIPRKSSESVREKESTGNVLKKNHDERGSQTGDGKDTTSKTRQKKLESDDSWAALLRKRFAWTKDNKTDAVNQNIPNTKGSSKDFTENKGSGNKHSTVTSNEKLIRSEYYENSQTKSD------------------------------KTWKRPTPVVLKSNQNYSANKNSENALDAKPQTATNTEETHGC--------INILKVPFQSNLYYVPEKPSRQDKGSGTSDFQPGAPETPIVENSAVDSDRKAVEIMPENVKNSEEKKIDNSDSTKTVTITGHSHITAKWDGHCHFKERETGVDKAARRVLIIACILC-TIFLILEVIGGILSNSLAIATDAAHLLTDLASFLI-------------SISALHLAGRPSS------------------------------------E-RLNYGWHRAEVIGAMVSIFFIWVVTGILVYMAIMRWV-----N-----------------Q-DFELDAKIMLITSALAILFN-----VIMAMQL-----------------------Q----------------------------HG--------HSHSLP--------------------------------GVHKMSKDAGS-------VLGSKMILLLGKSVSMQYAA-------------------------------------------------------------------------------------------------------------------------------------------------------------------------------------------------------------------------KGHENINVR--AAII--------HVVGDIIQSFGVFVAALIIF---------------------------------------------------------------------------------------------------------------FMDSVCTFVFSVLVLVVTFKILRDVLMVLMEATP---DFM--DYEEVKQT-FLSISGVEHVHNLRIWALSIN--------------------------------KVALSAHLAI-----------------KDA------DPQLILEEATTLIHK-RFKFFETTIQIEE-------YSPG--------------------MEN----CG-------QCLSPSDKSGKRKSSDPEKGEGKAGRKRGSDVGKIKNHSGSE--------------------------------------------------------------------------------------------------------------------
>XP_004336628.1 cation diffusion facilitator family transporter superfamily protein [Acanthamoeba castellanii str. Neff]
-------------------------------------------------------------------------------------------------------------------------------------------------------------------------------------------------------------------------------------------------------------------------------------------------------------------------------------------------------------------------MDEEEGAHYSPGNVQDGGSSLGGERAPLLGKKGKRK----------------------------------------------------------------------------------------------------------MDAGDRKAMIALTVATVFT-LVFMVGEIVGGVLANSLAIITDAAHLLTDVAAMLL-------------SLVAMGIARRAPT------------------------------------K-SMSFGFYRAEILGALASVLMIWALVGVLVYEAILRLI-----T-----------------EEGETLDGRIMTIIGVCGLVVN-----IVDALIL-----------------------AWGNAP-----------------------HG--------HSHGPP-------------------PPPPVPAPGEEVVEVVRTHTGHAH-------SHGHGH---------------------------------------------------------------------------------------------------------------------------------------------------------------------------------------------------------------------------------------GHEGNVNVR--AALI--------HVLGDCIQSVGIIGAAVVVW---------------------------------------------------------------------------------------------------------------LADPIASLVFGVITLFTTVKILRQILGVLMETVP---SHI--SFDLVHAS-LEAIDGVSSVHDLHIWQITLG--------------------------------KVYLSCHIRA-----------------EGA------EQREVLGAAQETC-A-RYGINHATIQVDP-------HDLP------------------------------------ECFQSTHE------------------------------------------------------------------------------------------------------------------------------------------------------
> DdZnTA (DDB0185587)
--------------------------------------------------------------------------------------------------------------------------------------------------------------------------------------------------------------------------------------------MENFKNNELESSPIINKNNSSHSINNEDNNYYSHNLEHNDNNNNDNNNTITNSHINNHDHKHNHEHEHKHKHNHDHNHDHDHNHEEEY------------------------------GHGNELEHNNDQEHNVGNKNLLTNNNNQSKKKKHGHSHGGGED--------------------------------------------------------------GSSSGGGGGRHGHGHSHGGGSGSDHNHGSSDEDDEESKPLNQLRNLDSKKKARYSLILALTLT-TIFMVGEIVGGYFANSLAIMTDAAHLLTDIGAMFL-------------SLFAMWISQHPPT------------------------------------S-SMSFGFHRAEILGALVSVLMIWALTGVLVYEAIQRIL-----Y-----------------P-PDAVDGKIMFIIASCGLFIN-----IIDAIIL-----------------------HWGSGG-----------------------HG--------HSHGGG--------------------------------------HGHSH-------GIGGGTQKKKSKKNRLLNNQ-------------------------------------------------------------------------------------------------------------------------------------------------------------------------------------------------------------------------KGVRNINVH--SAYI--------HVLGDCFQSIGVMVASCIIW---------------------------------------------------------------------------------------------------------------IADPITTLIFSVIVLGTTIKLLRESLGVLMEGVP---PEI--DVSEVKGD-LSEIEGVTEVHDLHIWSITLG--------------------------------RPALSVHLTI-----------------PTI------DPEEILSIANKILLE-DYEINHTTIQIEK-------PLVK--------------------DK-----CK-----DHSCPPPKPKKKKIKNDNLSSPPNQ---------------------------------------------------------------------------------------------------------------------------------------
>XP_020427520.1 putative zinc transporter [Polysphondylium pallidum PN500]
-----------------------------------------------------------------------------------------------------------------------------------------------------------------------------------------------------------------------------------------------------------------MENESDNLLNNDALVDNHDHGGHGHSHGGKDKKHKHKHGHSHEGTVSDAVVGNSTSEAHGHSHDHGA------------------------------HGHSHDSPASQENSSKKKSHGHSHDHEHNYEHDHDHNHNDHDH-----------------------------------------------------------------------DHEHNHEHDHEHGHSHESPSSPSSRGLLSGLDTLKELDKKKKARYALTVCLVLT-TVFMVGEVVGGYMANSLAIMTDAAHLLTDIGAMFL-------------SLFAMWISTHPPT------------------------------------S-SLSFGFHRAEILGALASVLMIWALTGVLLYEAVQRIT-----H-----------------P--PEVDGKVMFIIASCGLAIN-----IIDAIIL-----------------------HFGAGG-----------------------HG--------HSHGGG--------------------------------------------------GHSHGGGGHSHAKKKKRVAT-------------------------------------------------------------------------------------------------------------------------------------------------------------------------------------------------------------------------KEEMNINVY--SAYI--------HVIGDCVQSIGVMIAALIIW---------------------------------------------------------------------------------------------------------------IADPITTFIFSIIVLFTTIRLLKQSLGVLMEGVP---SDV--SVADVNSD-LSELPGVTEVHDLHIWSITIG--------------------------------KPALSVHLTI-----------------DGV------DSDDTLKSACRLLKS-TYNIEHTTIQIER-------QAGD--------------------NSTA--LCN-----D-PCPPPKQKTLKRQNSH----------------------------------------------------------------------------------------------------------------------------------------------
>XP_002902965.1 Cation Diffusion Facilitator (CDF) Family [Phytophthora infestans T30-4]
--------------------------------------------------------------------------------------------------------------------------------------------------------------------------------------------------------------------------------------------------------------------------------------------------------------------------------------------------------------------------------MGEEALSNNENPQRTPLPALSITVDPSVD---------------------------------------------------------------------------------------------------------MEEVQGPATHDHLLQLACLCSFIFMCVQFAGGYYADSLAIMTDAAHLLSDVAGFLV-------------SLFAMYLGQFPAS------------------------------------A-TMPYGYHRAEVIGALLSVLLIWALAIGLMFTAVRRLI-----D-----------------A-EQTVDGKAMFVVAVFGLGIN-----LVLMKIL-----------------------GHGHH------------------------HG--------HGHSHG--------------------------------------HGHSH-------GHGHSHGGHCEKEKGTVEQS-------------------------------------------------------------------------------------------------------------------------------------------------------------------------------------------------------------------------SVFENINVR--AAYI--------HALGDFVQSLGVCLAGALIW---------------------------------------------------------------------------------------------------------------MADPITTLLFSFLVLGTTIGVLTRSVYILMEGAP---PAL--DLRVVEKR-IRALASVYDVHDLHIWMLTEG--------------------------------HYAASVHIL------------------PNG------EPRAALRATQRLL-A-SLGVRRQTVQVED-------PTDR--------------------DWSEDLYCNWTSYSNVAIGVESKMSVPRAGTKKAAFDPLPGATDLENV------------------------------------------------------------------------------------------------------------------------------
>XP_004347000.1 cation efflux family protein [Capsaspora owczarzaki ATCC 30864]
---------------------------------------------------------------------------------------------------------------------------------------------------------------------------------------------------------------------------------------------MRPTSKPSKAKAKAAAAAALGEHTESHSNNNNDDSDDGHGHSHKHSSKKSKKKKSDKDKDEQHGHGHSHHHHHHEAVNDSSSAHGHS------------------------------HDHDGLGGAGAGAGAGSDPHLHSYSSSALERVKCDVEAKARPP-----------------------------------------------------STTPSTLAYTKATGGNHIGINAGPDGNGGGDDRDDDPSTALLGAQRAGGAQSASQREAQVAKRKLLIAAGLC-AFFMVGEVVGGAISGSLAIMTDAAHMLSDFAGFMI-------------SLFALWLAQRKAT------------------------------------D-TFSFGFHRAEIIGAIVSVLLIWALTGVLVYEAVLRVI-----D-------------------TPEVDGEIMFITALCGLAVN-----ILMGLTL-----------------------HQG--------------------------HG--------HSHGGG---------------------------------------------------GAHVAPVDAEKGSGGSEAH-------------------------------------------------------------------------------------------------------------------------------------------------------------------------------------------------------------------------GHSHNINVR--AAYI--------HVLGDLIQSIGVLIASIMIW---------------------------------------------------------------------------------------------------------------LADPICTFVFSVLVLFTTVGILRDSVHVLMEGVP---KGI--DYKHIKNS-IEAIAGVERAHDLHIWSLTVG--------------------------------KPAIAVHVSI-----------------PPL------DPHELLLNIQNVLCG-RYGIHHTTVQIED-------LSKE--------------------QPAH---CT----YD-AAQTDEICNHH---------------------------------------------------------------------------------------------------------------------------------------------------
>XP_002900608.1 Cation Diffusion Facilitator (CDF) Family [Phytophthora infestans T30-4]
-----------------------------------------------------------------------------------------------------------------------------------------------------------------------------------------------------------------------------------------------------------------------------------------------------------------------------------------------------------------------------------MCSYYGSIDETTPLKGLQPAKTARRV---------------------------------------------------------------------------------------------------------PLTKDAKRAQRKLQLACICS-LFFMCAEVAGGFLAGSLAIMTDAAHLLSDVTSFCI-------------SLFAIWVSTLPAS------------------------------------N-RLSFGFQRAEVIGAVTSVLVIWVLTGVLVYTAVERFM-----N-----------------P-TEHVNGKLMFIVACIGLLVN-----LILMQIL-----------------------G----------------------------HG--------HSHRGG-------------------------------------SHGHSH-------GNSHGHAHRDSTSSSSEKEL-------------------------------------------------------------------------------------------------------------------------------------------------------------------------------------------------------------------------KKLENLNIE--AAYI--------HALGDFIQSVGVCIAGGLIW---------------------------------------------------------------------------------------------------------------IADPIATFIFSVLVLGTTIGIVRDSIHVLMEGTP---DGI--NADEIKRG-LRHCSSVETVHDLHIWSLSVG--------------------------------LPSLCVHLVS--------------------------DAETALHAAQRYL-M-SKGITHTTIQVEK-------TATR---------------------------YPRDCNSDLKCGQDSTYYIE---------------------------------------------------------------------------------------------------------------------------------------------------
>XP_002908615.1 zinc transporter, putative [Phytophthora infestans T30-4]
-------------------------------------------------------------------------------------------------------------------------------------------------------------------------------------------------------------------------------------------------------------------------------------------------------------------------------------------------------------------------------MARNNYNSMDETMPLKGPRPAMERKASRRI---------------------------------------------------------------------------------------------------------PLTDGAKRAQRKLQLACVCS-LLFMCAEVVGGFLAGSLAIMTDAAHLLSDVAGFCI-------------SLFAIWVSTLPAS------------------------------------S-RLSFGFQRAEVIGAVTSVLVIWVLTGVLVYAAVERFM-----N-----------------P-KEHVNGKLMFIVACIGLFVN-----LILMQIL-----------------------GHGHSHGGGG-------------------HG--------HSHGGS-----------------------------------SGGHSHEDSSSSEEEGHGHSHGHGHSHGDHGHSHG-------------------------------------------------------------------------------------------------------------------------------------------------------------------------------------------------------------------------KKLENLNIE--AAYI--------HALGDFIQSVGVCIAGGLIW---------------------------------------------------------------------------------------------------------------IADPIATFIFSILVLGTTIGIVRDSIHVLMEGTP---DGI--HADDIERG-LRRCSSVVAVHDLHIWSLSAG--------------------------------LPSLSVHLVS--------------------------DAETALHAAQRFL-M-SKGITHTTIQIEK-------TATL---------------------------YPRDCKSDLKCGQDSPQNSDSA-------------------------------------------------------------------------------------------------------------------------------------------------
>NP_509096.1 Cation diffusion facilitator family protein 1 [Caenorhabditis elegans]
-------------------------------------------------------------------------------------------------------------------------------------------------------------------------------------------------------------------------------------------------------------------------------MEVTMEDRSVKADKADRDDNNTTSTELLGKMRQTKVISTNQNNNHLIDRMVSI------------------------------YEMEMIKSQSTETISDVSDVLEFTVIDNCSHGTHTLEHDLRLK-----------------------------------------------------------------------------------------------------GEPIGKSESVKGVSRSLIIQIGMT-VIFCALEFITGVVCSSIAMLADSYHMAADVMALIV-------------AFTCIKIATRPST--------------------------------------RLGYGWVRAETLGGFFNGIFMCTVCVLVFQEAVGRII-----N-----------------V-HMITHPLQVLVIGFIGLLIN-----LFGMFNL-----------------------SGHGHSHGGG-------------------HG--------HSHGGSHGH-------------------------SHNNKKTKKNDGHGH---SHANGHGHSHDGKSDCNGEEEPDH-------------------------------------------------------------------------------------------------------------------------------------------------------------------------------------------------------------------------KKDKNVNIH--GVWL--------HLLSDAFGSVIVMISAGFVY---------------------------------------------------------------------------------------------------------------YLDPILSISLASIMGFTAVVLVKTSGEKLLKQTP---EGL--DLEKVKKD-LCSIVGVSKVEKLSVWTLCGQ--------------------------------RIIAAAHVNI-----------------HPA------VFPEAAYKIKNYF-H-DLGVHSTTIEPTF-------EDTC---------------------MQSMRIMVKKVVDGKSIEEPVSVSTENEITE----------------------------------------------------------------------------------------------------------------------------------------------
>gnl|unk|XP_005539489.1 similar to zinc transporter [Cyanidioschyzon merolae strain 10D] ]
MDVQLFKLGLLFQVGRIAEACGLSALVHPADSGAVGLLFAALGLVGLVGACGLAPLLVLVKRIRPQSLWVNRTGIENGAAVVMDLGEDADFGVHDLQQQQQQQHRRLLLLLQRREGAQRAAPRRFTRLLDLSNVLRFRLLYIIGVTLAASKLALCGSAVEGTQLVLLCDQTGLALLRALTLCWRYRQRSILLHDAIAALVSAVVLMALMLWECFREPCDYIASKATGNSTLWGDVTDKALLGIGLLYIALAHFLEQRHEQDMAGEPGEYALLLRRRERAHRRLIATTAALVLYGLFHFLFAMLPTRRVPKDYLVDHLQSRSIAQ------------------------------EQLQTMTPVLFAALVFMLLFLFNLGLPETEASACCYELHLYWLTVPSASILSWLVQRLRQKSDATPQRLTSIAGEERNHQLPEPGENASQLSGMRTIAAHRCALDPWMPNQCLDKGRDVFDSEFFREYDVETSFDAPGSRWRHHWYRFLAHVRHHREARKMLFALLLN-LSYASIEFVCGSWSHSLSLVSDAAHMLLDASALLL-------------ALLASYGAALPPS------------------------------------R-RFPFGLQRMQVLAGYTNALVLSLVALNIGLEALWRLV-----E-----------------P--LPLQVEPLLPVACIGLAVN-----ILGLWLL----------------------------------------------------HD----------------------------------------------------------------HHDHHHHHLRES---------------------------------------------------------------------------------------------------------------------------------------------------------------------------------------------------------------------------------CSAGAQNMG--AAYL--------HLLADTLGSIGVIITSILVR-----------------------------------------------------------------------------------------------------------------DPVCSMLIASLILVTTMPCVRQCYELLAGVYA---ERQQRKLTAELFQHPLLSDGHTVMRSLRICFVTWD--------------------------------RALVTLRLET-----------------ACC------RPETIRSWCQHVVLERVGPRTEVFVEIQR--------------------------------PDCGRWMHRSQAGDRTSQVRGILAVAP--------------------------------------------------------------------------------------------------------------------------------------------------
> DdZnTC (DDB0190182)
-------------------------------------------------------------------------------------------------------------------------------------------------------------------------------------------------------------------------------------MSDINSNSYDPYHHPQQHQQESQYHPQQQQQQQQQQQQQQEYYNQQHQQESQYQQQSPPQQQYDNHQHHQQDLNQAHNSGHGRSHNSGHGHSHGN------------------------------NYSGLPHLRTQVGHAQPYFSSYNELNNSGDISNSNNNNNNNNQ----------------------------------------------------YNYNNNNNNNNYNNNINNNQFNSSVYNNNNNNNNNNNNEFSIDGKSGITIKHLLNNLNRDSDAKKLAAWISVM-LVFTIYEIFYGAYLESLGLVSDGFHALFDCIGMGI-------------ALLAMLVGKRGIS------------------------------------NQEYTYGYDRWEVLGTFSNGCFLLFVSFFLFLESIERLL-----E-----------------P-PHIHNHGRVMSLATISLIIN-----IVGVLFF-----------------------KQ---------------------------KS--------NERKQQ-----------------------------------------------------------------------------------------------------------------------------------------------------------------------------------------------------------------------------------------------------------------------------------------------SSIRSENLL--TISH--------HILVDSCTSLGVILSSLVGQ---------------------------------------------------------------------------------------------------------------ISDSLISIIIACIIVYNALPICIKTSAILLQTTP---DQLKININNAIKD-ILVMEGVIDVTDKHFWSHSPG--------------------------------NIIATVNLLT-----------------KNC------DDFTLTQSIRNRL---SF-VQDLTIQLDK-------EGKHNSHSHGGAHHHPHEHKEDKKSHNHSHGHNHGHSHGHSHGGNDDHEHGENCDEEHEPVPKYQVQPTSPFSSHYTDIHSNNTPIPLYKSEQDDEDDEDDYDHDEHHHDHDHDEHHHGHSHNSSHSHAHNH------------------------------------------------------------------
>XP_020433784.1 putative zinc transporter [Polysphondylium pallidum PN500]
--------------------------------------------------------------------------------------------------------------------------------------------------------------------------------------------------------------------------------------------------------MSHNNNDYGYDHLGYAHPYFSNNAQQQQPTQDVQSTAPTSVVFRPDKQQPPQSYTVTSPINNNNNSYGMSHDHHDH------------------------------HGHSHNHHHDDDDHHDHDHDHHGHSHDYHDHDHHGHSHNTSNN--------------------------------------------INNSGGSFFASMPSHYNNNNNSNSIGHFNTVSPMMSGASFSGYQQPQILNTFDSKLTFGHLWNNLMRDNDAKKLALWIVVM-LCFTLFEIFYGALLESLGLVSDGFHALFDCIGFII-------------SLTSILVGKKGSN------------------------------------R-EFTYGYDRWEILGVFSNSCFLLFVSFFLFLESVERVL-----E-----------------P--PHI--------------------------------------------------------------------------------HE----------------------------------------------------------------KHSSSSVFSDK----------------------------------------------------------------------------------------------------------------------------------------------------------------------------------------------------------------------------------GRARQENFM--TITS--------HILADSCTSVGVIFSTLVGS---------------------------------------------------------------------------------------------------------------ISDSLISFIIAIIIVYDVLPISIRTGKVLLQTTP---ELVTPQIISACRE-SQAIDGVLSLSDKHFWTHSHG--------------------------------NFIGSLVVKV-----------------EDA------DEQQILKSIRDNF---QF-INNMTIQIDK-------EHSHGHGHAHSHKQKHHDHDDHHDHDHHDHDDHHDHDHHDHDNHDHDHDHHGHSHDHHDDHHGHSHDHHDDHHHGHSHDH----------------------------------------------------------------------------------------------------------------------
>XP_004333654.1 cation efflux family superfamily protein [Acanthamoeba castellanii str. Neff]
---------------------------------------------------------------------------------------------------------------------------------------------------------------------------------------------------------------------------------------------------------------------------------------------------------------------------------------------------------------------MADHPFTSGLDDDDVSPLLPSQLLIVPKKKHGHGHGGKKK--------------------------------------------------------------------------------------------------GHKHGSKSESSCCDMKLLSFVVIGGMT-LIYVVGELGVAIWLGSLTLLSDG----------------------------AVQASKRESS------------------------------------D-QMSYGWVRSEILGGLTNGCFLLSLCLYVALESIPRFI-----D-----------------P-PEFDSGWPFIIVAACGLGIN-----TFGTIVF-----------------------HGHSHSHGGG-------------------HG--------HAHGGG------------------------------DKKKEKHGHSHGHGDKKKKEKHGHSHGHGDKKKEKHGHSH-------------------------------------------------------------------------------------------------------------------------------------------------------------------------------------------------------------------------KRELKFDLNMWGVFI--------HYAGDMLSSAVVLVMGFIIH---------------------------------------------------------------------------------------------------------------YIDPASSLLIVALILWTTYPLVRDCSMILLQSTP---GEV--ALGTLRED-LLTLPGIESVHDLHVWQLTEG--------------------------------TVVCSVHVAI-----------------EGT------VWKGLVKKVKKVM-H-NHGIHSSTVQPEF-------VPRN-----------------HPVKAFCEENCKPGCEENWCCKKTADKHKKNGHDDHDDHDDHGHGHGHGHGHGHGHHEDDEESHYHPVVDPASREPTTALNESGKPFHKFPTEHKAVIHDVSYDFYGKRLATCSSDQKVKVWDLDEESHWKKTAEWKAHKGSVWKVEWAHPEFGQVIASCSVDRSICIWEEGEEEGT
> DdZnTB (DDB0229454)
----------------------------------------------------------------------------------------------------------------------------------------------------------------------------------------------------------------------------------------------------------------------------------------------------------------------------------------------------------------------MYNKNNNNNNIIDDNDYDDDDDDYNYYNNNNYDYNENLI-------------------------------------------------------------------------------------------------SKDTKKQKDLEKEPLSKSIAFISIGTLT-LLYVIVELGAALYVGSLTLLSDGFHNLSDVVSLVI-------------AWWAQKAAKRDSD------------------------------------N-FMSYGWARAEILGGLTNGCFLLSMSLYVALEAIPRFI-----R-----------------P-EPMESGLIFMIVAGSGLAIN-----ILGTIVF-----------------------HSHGAEKEKK-------------------HG--------HGHSHS--------------------TATTAVGINSEEHNHDDHDHHDHSEE----SHGHSHGGEKKKEKKHGHSH-------------------------------------------------------------------------------------------------------------------------------------------------------------------------------------------------------------------------CLGMDLNMF--GVFL--------HFLGDAISSLFVLITGAVIH---------------------------------------------------------------------------------------------------------------YIDPAVSLIIVIMIAATSAPLVKRCSMILLQKVP---DDI--DLDSIRYK-IAKVEGVVSQHDLHVWQLVDG--------------------------------MTIASVHVGI-----------------QGR------EFQSIASKLRKIF-H-KEGIHSTSIQPEF-------LPIN-----------SFTGGATSDPNFCIQNCVDDCEEEWCCKKSADRIRMRNFNSKNSNIVDINDI-----------------------------------------------------------------------------------------------------------------------------------
>XP_020431653.1 putative zinc transporter [Polysphondylium pallidum PN500]
--------------------------------------------------------------------------------------------------------------------------------------------------------------------------------------------------------------------------------------------------------------------------------------------------------------------------------------------------------------------------------------------MEIELLSDDHSANDRKI----------------------------------------------------------------------------------------------------------HERKDTYKSVALITIGVIT-FCYVIVELAAALYVGSLTLLSDGFHNLTDVASLYI-------------AWWAQRAAKRESD------------------------------------D-SMSYGWARAEVLGGLTNGCFLISMGLYVALEAVPRII-----R-----------------P-EPMDEGLIFMAVAGAGLAIN-----TIGTIVF-----------------------HAHSHGGGGG-------------------HGGEKKEKD-HGHSHG-------GEKKEKAHGHSHGEKKDKEHGHSHGEKKDKEHGHSHGGEKKEKAHGHSHGGADHHDEDDHHGH-------------------------------------------------------------------------------------------------------------------------------------------------------------------------------------------------------------------------CLGMDLNMF--GVFI--------HFLGDAVASLFVLVTGAILR---------------------------------------------------------------------------------------------------------------YIDPVSSIIIVSLTLASAIPLVKRASLILLQQVP---SGI--DMDRIRSK-IRRVEGVLSLHDLHVWQLVDG--------------------------------MVVASVHVGV-----------------EGL------DFSLVVGAIKKIF-H-HQGIHSTSIQPEF-------IHRN-----------------LQDDGFCIQNCVKDCDEDWCCKKSKERLVERNRLYSADIEIV---------------------------------------------------------------------------------------------------------------------------------------
>gnl|unk|XP_964194.1 oxidative stress resistance [Neurospora crassa OR74A]
--------------------------------------------------------------------------------------------------------------------------------------------------------------------------------------------------------------------------------------------------------------------------------------------------------------------------------------------------------------------------------------------------------------------------------------------------------------------------------------------------------------------------MAWSKTTRIQVMLAID-VMFFLLELSVGLAVGSLALLADSFHMLNDIISLLV-------------GLWALSLTKRATT------------------------------------D-QFSYGWLRAEILGAFFNAVFLIALCVSIVLEALGRFI-----N-----------------P-PTIDNPKLILIVGSLGLASN-----LVGFVVL-----------------------GG---------------------------HG--------HSHGPG------------------------GHDHGHDEHGHDHADAHEH-------NHGYENSAVAEEGRAGAASD-------------------------------------------------------------------------------------------------------------------------------------------------------------------------------------------------------------------------HGHSHADMGMNAMVL--------HVIGDALGNVGVIATALIIW---------------------------------------------------------------------------------------------------------------YADPAVSLFITVIILRSAIPLTLAASKILLQATP---EHI--DLKQIRED-IQDLEGVVSCHHVHVWQLDDT--------------------------------SLVASLHIQV-----------------FPI------KWMELSRQVRQCL-H-EYGIHSATIQPEFCLDMTHNHTEEAATSPRPDDSSSSLPGCGKADGKCLLACVEDCSGRGCCVVPGVSRPESTHSHDGDGHHHH--------------------------------------------------------------------------------------------------------------------------------------
>NP_013970.1 Zn(2+) transporter ZRC1 [Saccharomyces cerevisiae S288C]
--------------------------------------------------------------------------------------------------------------------------------------------------------------------------------------------------------------------------------------------------------------------------------------------------------------------------------------------------------------------------------------------------------------------------------------------------------------------------------------------------------------------------MITGKELRIISLLTLD-TVFFLLEITIGYMSHSLALIADSFHMLNDIISLLV-------------ALWAVDVAKNRGP------------------------------------DAKYTYGWKRAEILGALINAVFLIALCFSIMIEALQRLI-----E-----------------P-QEIQNPRLVLYVGVAGLISN-----VVGLFLF-----------------------HD---------------------------HG----SDSLHSHSHG--------------------------SVESGNNDLDIESNATH-------SHSHASLPNDNLAIDEDAIS-------------------------------------------------------------------------------------------------------------------------------------------------------------------------------------------------------------------------PGHRSLNMH--GVFL--------HVLGDALGNIGVIAAALFIW---------------------------------------------------------------------------------------------------------------YSDPIVSLIITIIIFSSALPLSRRASRILLQATP---STI--SADQIQRE-ILAVPGVIAVHDFHVWNLTES--------------------------------IYIASIHVQI-----------------APD------KFMSSAKLIRKIF-H-QHGIHSATVQPEF-------VSGDVNEDIRRRFSIIAGGSPSSSQEAFDSHGNTEHGRKKRSPTAYGATTASSNCIVDDAVNCNTSNCL---------------------------------------------------------------------------------------------------------------------------------
>NP_014961.3 metal cation transporter COT1 [Saccharomyces cerevisiae S288C]
-------------------------------------------------------------------------------------------------------------------------------------------------------------------------------------------------------------------------------------------------------------------------------------------------------------------------------------------------------------------------------------------------------------------------------------------------------------------------------------------------------------------------MKLGSKQVKIISLLLLD-TVFFGIEITTGYLSHSLALIADSFHMLNDIISLVV-------------ALWAVNVAKNRNP------------------------------------DSTYTYGWKRAEILGALINAVFLIALCVSILIEALQRII-----A-----------------P-PVIENPKFVLYVGVAGLISN-----TVGLFLF-----------------------HDNDQEHG---------------------HG--------HGHSHG---------------------------GIFADHEMHMPSSHTH-------THAHVDGIENTTPMDSTDNI-------------------------------------------------------------------------------------------------------------------------------------------------------------------------------------------------------------------------KRKRSLNMH--GVFL--------HVLGDALGNIGVMLSAFFIW---------------------------------------------------------------------------------------------------------------YTDPLVSLIITGIIFSSALPLSCKASKILLQATP---STL--SGDQVEGD-LLKIPGIIAIHDFHIWNLTES--------------------------------IFIASLHIQL-----------------SPE------QFTDLAKIVRSKL-H-RYGIHSATLQPEF-------ITRE-VTSTERAGDSQGDHLQNDPLSLRPKTYGTGISGSTCLIDDAANCNTADCLEDH--------------------------------------------------------------------------------------------------------------------------------------------
>METAZOA_HUMAN_ZnT10
-----------------------------------------------------------------------------------------------------------------------------------------------------------------------------------------------------------------------------------------------------------------------------------------------------------------------------------------------------------------------------------------------------------------------------------------------------------------------------------------------------------------------------GKTCRLLFMLVLT-VAFFVAELVSGYLGNSIALLSDSFNMLSDLISLCV-------------GLSAGYIARRPTR------------------------------------GFSATYGYARAEVVGALSNAVFLTALCFTIFVEAVLRLA-----R-----------------P-ERIDDPELVLIVGVLGLLVN-----VVGLLIF-----------------------QDCAAWFACC-------------------RG--------RSRRLQ-------------------------------QRQQLAEGCVPG-------AFGGPQGAEDPRRAADPTAP-------------------------------------------------------------------------------------------------------------------------------------------------------------------------------------------------------------------------KKSEALNIR--GVLL--------HVMGDALGSVVVVITAIIFY---------------------------------------------------------------------------------------------------------------YIDPSLTVLMVIIILSSAFPLIKETAAILLQMVP---KGV--NMEELMSK-LSAVPGISSVHEVHIWELVSG--------------------------------KIIATLHIKY-----------------KDR------GYQDASTKIREIF-H-HAGIHNVTIQFEN-------VDLK-----------EPLEQKDLLLLCNSPCISKGCAKQLCCPPGALPLAHVNGCAEHNGGPSLDTYGSDGLSRRDAREVAIEVSLDSCLSDHGQSLNKTQEDQCYVNRTHF--------------------------------------------------------------------------------------
>NP_001121706.1 zinc transporter 10 [Danio rerio]
-----------------------------------------------------------------------------------------------------------------------------------------------------------------------------------------------------------------------------------------------------------------------------------------------------------------------------------------------------------------------------------------------------------------------------------------------------------------------------------------------------------------------------GKTCRLILMLVIT-VIFFVAEIVAGYMGNSVALVSDSFNMLSDILSLCV-------------GLTAARVSRRAGS------------------------------------G-RFSFGLGRAEVVGALANAVFLIALCFSISMESLKRLA-----M-----------------P-QAIDDAPLVLIVGSLGLAVN-----LVGLVIF-----------------------QD---------------------------CG--------RLCGRR--------------------------------GKEKKREEHRE-------DREQELEQVETGLQEEKTE--------------------------------------------------------------------------------------------------------------------------------------------------------------------------------------------------------------------------KDGAPLNIR--GVLL--------HVLNDALGSVVVVVASALFY---------------------------------------------------------------------------------------------------------------YVDPSLTLVMVIIILSSAAPLLKETTTILLQMSP---EDL--PVSAILES-VCRLPGVSSVHEAHVWELAKG--------------------------------RNVASLHVKL-----------------APA------AQVSLQQQITQIF-H-RAGVHSLTLQLEL-------ADSD-------------------ADSSCSAPCLSSSCQKLSCCPAGPVCVCAPPRDSSTEKHTPEACTHSSKL-----------------------------------------------------------------------------------------------------------------------------
>XP_004344966.2 cation efflux family protein [Capsaspora owczarzaki ATCC 30864]
--------------------------------------------------------------------------------------------------------------------------------------------------------------------------------------------------------------------------------------------------------------------------------------------------------------------------------------------------------------------------------------------------------------------------------------------------------------------------------------------------------------------------MSSNRTVRLSITLSLT-LSFFVVELVVGNMTNSVALIADSFHMLSDVLSLLV-------------GLFAIRIAKHTLS------------------------------------S-KNTFGWVRAEVLGALINGVFLIALCFSIFVDSITRFF-----S-----------------P-EEIEDPRLVLYVGSAGLFIN-----LIGMMLF-----------------------HNHAG------------------------HG--------HSHGGG---SEVAPPTETTSSTELQAGIFNSRQVTEVPVVADDGHGHAH-------GHGHGHAAAASAPSGGHGH--------------------------------------------------------------------------------------------------------------------------------------------------------------------------------------------------------------------------SHGGSLNMR--GVFL--------HIAADALGSVAVVISALVFE---------------------------------------------------------------------------------------------------------------YIDPALSLFIACLLLSHSIPLVKQSSMILLQSVP---STV--NVETIKSS-LVQLAGVVDVHELHVWELSEG--------------------------------NLIATVHITS-----------------AE-------DSLAIVSQIKGFF-H-RFGIHSTTVQLEHVQNSYAVDDEK-----------------ACLLDCSAADGVDDCSANTCCTNDNAVKARRTLRFPITTSTGV--------------------------------------------------------------------------------------------------------------------------------------
>gnl|unk|NP_647801.1 zinc transporter 63C, isoform A [Drosophila melanogaster]
------------------------------------------------------------------------------------------------------------------------------------------------------------------------------------------------------------------------------------------------------------------------------------------------------------------------------------------------------------------------------------------------------------------------------------------------------------------------------------------------------------------------MAKYSGKKCRLLSMMWLT-AFFFFVEIIVGYVTNSMALVADSFHMLGDIAALVI-------------SFLSVKMSPKKWS--------------------------------------KNTFGWARAEVLGALVNAVFLVALCFSITIEACKRFI-----E-----------------E-EPIHEPELLVIVGALGLLVN-----VIGLCLL-----------------------YEHGGH-----------------------HG--------HSHGGG------------------------------------LTRNHSRLTELANMDEGEDEQNDFAYEKQKEKAP-------------------------------------------------------------------------------------------------------------------------------------------------------------------------------------------------------------------------HDPGQMNMR--GAFL--------HVLSDALGSIIVVISAVVVW---------------------------------------------------------------------------------------------------------------YMDPALSIVLVVLILHSVWPLLRESALILLQTVP---THI--QVDAIQKRLLEKVDGVLAVHEFHVWQLAGD--------------------------------RIIASAHIRC-----------------NLS------EYMKIAEKVKEFF-H-NEGIHSTTIQPEF-------SEIEGCNMSDGTSSINISGSDCCALDCPT--TEEGCVKATCCQNNNKLNQLPSPTNSPYLCRQRNAARQAGDVEAGSLLEATSSGNQGATGGASTGAPVAAIGATSTPKSDLV-------------------------------------------------------------------------------------
>METAZOA_HUMAN_ZnT1
-----------------------------------------------------------------------------------------------------------------------------------------------------------------------------------------------------------------------------------------------------------------------------------------------------------------------------------------------------------------------------------------------------------------------------------------------------------------------------------------------------------------------------RNRGRLLCMLALT-FMFMVLEVVVSRVTSSLAMLSDSFHMLSDVLALVV-------------ALVAERFARRTHA------------------------------------TQKNTFGWIRAEVMGALVNAIFLTGLCFAILLEAIERFI-----E-----------------P-HEMQQPLVVLGVGVAGLLVN-----VLGLCLF-----------------------HHHSGFSQD--------------------SG--------HGHSHG---------------------------------------GHGH-------GHGLPKGPRVKSTRPGSSDI-------------------------------------------------------------------------------------------------------------------------------------------------------------------------------------------------------------------------DRAGQLNMR--GVFL--------HVLGDALGSVIVVVNALVFY---------------------------------------------------------------------------------------------------------------YLDPTLCVVMVCILLYTTYPLLKESALILLQTVP---KQI--DIRNLIKE-LRNVEGVEEVHELHVWQLAGS--------------------------------RIIATAHIKC-----------------DPT------SYMEVAKTIKDVF-H-NHGIHATTIQPEF-------ASVG----------------SKSSVVPCELACRTQCALKQCCGTLPQAPSGKDAEKTPAVSISCLELSNNLEKKPRRTKAENIPAVVIEIKNMPNKQPESSL------------------------------------------------------------------------------------------------
>NP_957173.1 zinc transporter 1 [Danio rerio]
-------------------------------------------------------------------------------------------------------------------------------------------------------------------------------------------------------------------------------------------------------------------------------------------------------------------------------------------------------------------------------------------------------------------------------------------------------------------------------------------------------------------------MACAPNRVRLLCMLSLT-FGFFIVEVVVSRITSSLAMLSDSFHMLSDVIALVV-------------ALVAVRFAEQTQS------------------------------------TNKNTFGWIRAEVMGALVNAVFLTALCFTIILEAIERFT-----E-----------------P-HEIEQPWVVIGVGALGLLVN-----LLGLCLF----------------------------------------------------HG--------HAGGGG--------------------------------------HGHSHG------GHGHSHGGAKKHKNGKVRRS-------------------------------------------------------------------------------------------------------------------------------------------------------------------------------------------------------------------------DAASQLNMR--GVFL--------HVLGDALGSVIVVINAIIFV---------------------------------------------------------------------------------------------------------------YLDPTLCIIMVCILLYTTYPLLKESALILLQTVP---KQI--DMHQLNAR-LRDLEGVLAVHELHIWQLAGS--------------------------------RIIATAHIKC-----------------DPT------SYMDVAKRIKDFF-H-DEGIHATTIQPEF-------VTVN----------------SESRASLCELSCRTQCAPKLCCGAVDTAKPLEGSLESKKSCESKTPTLPSASVTSLEIISESVEDTSRPESVVIITREVESSL-----------------------------------------------------------------------------------------------
>gnl|unk|XP_001031052.3 cation diffusion facilitator family transporter [Tetrahymena thermophila SB210]
------------------------------------------------------------------MQEIALLLAKNSVQIAIFLYFHRDNGFDTISSINFMTFFLILMSYFCKQQLARAFNSQMLDSQMLLRIVLTVIVTLLNQTFFVYNLITY------------TFLVHDLADHIFTICEYYYKKHNEADLMII------------------------------PNYKSSFLSIVQIIIAFVVFVKDVGTKELFIAITLAFLEIATKLGRTQLLQLTRVDTKAFDGITISLCVLVHLVIAIIRTIYYGKFQLLSESSKAEN------------------------------PFQDFGHLLIFMLISIVFSYFTNEGLKGQLHLQKRNRYQSAIL------------------WVLLVINKLVIESKDMEWNTQSLIIIYGILALCELINMESPKINHLIVSSDQNIIMGNVVLN-------SSNFQGVEMYDKVSLSNFIQHIRRNQDSKKLIFMLSFN-FSFMFVELIYGLLSNSLSLISDSAHMLFDSSALAI-------------GLYASFMSKLKPS------------------------------------P-TYSFGFERFSTLSGFINGLFLIVVAFDIFTESIERIY-----S-----------------P--QKVLFDKMMVVSVIGLIIN-----LVGLCFF-----------------------HEHAHA-----------------------HGGDDDEGGGCPHSHSHKKTQNQTKTTCSTLPNTKKNTSASQHSHKEEGCHDHEHNHDHDHDHHHHDHDHDHHHHDHDHDHDHEHN-------------------------------------------------------------------------------------------------------------------------------------------------------------------------------------------------------------------------GEGHNENLT--GVFL--------HILADALGSVGVIISSILIY---------------------------------------------------------------------------------------------------------------ISDPITSCIISIFIFISVFPLLKGSFTTLLQGYNIKKYHV--QLEEIIQK-LSGHQDIERYSEIHLWAYTSN--------------------------------NLVFTVKVHI-----------------DIR------KRFKVLKEVKKIL-NSYKNIKYQTIEIIC-------DKQE-------------------ELSEISHFSQSNAEQGLLSEQNSNIRGKSNSYQDNEVNSDEVQLI----------------------------------------------------------------------------------------------------------------------------------
>gnl|unk|NP_010491.4 metal cation transporter MSC2 [Saccharomyces cerevisiae S288C]
--------------------------------------------------------------------------------MNLQELLAKVPLLLSYPTIILSSNLIVPSHNDLISRAASTSAAEYADEKLIFFSTDHAIRLIFLPTFVASSFNLFAHYFNFINYSSRRKYYVLFTAIYFLSILTAIFHPIQSTCITLLIIKLLTTADESSPKIALNFKTILKTFVPFITLTLVILRWDPSFDASSGDVNKISTSLAAYALLILTLRYASPLILSTLSSSIGVVSKDTSVAQHSISRNKRFPLILVLPIFSFVLLYLMTIVNKTYNIQL--------------------------LMVFVFFGCLSIFFLSLKDLFTEDGNQKKGGQEDEYCRMFDIK---------------------YMISYLWLTRFTILLTGIMAIVVHFLSFNEITSSIKTDLLSLLFVVVAEYVSSFSNKQPDSHSHNHAHHHSHLTDSLPLENESMFKQMALNKDTRSIFSFLLLN-TAFMFVQLLYSFRSKSLGLLSDSLHMALDCTSLLL-------------GLIAGVLTKKPAS------------------------------------D-KFPFGLNYLGTLAGFTNGVLLLGIVCGIFVEAIERIF-----N-----------------P-IHLHATNELLVVATLGLLVN-----LVGLFAF-----------------------D----------------------------HG----------------------------------------------------------------AHDH-----------------------------------------------------------------------------------------------------------------------------------------------------------------------------------------------------------------------------------------GGTDNENMK--GIFL--------HILADTLGSVGVVISTLLIK---------------------------------------------------------------------------------------------------------------IFDPIASLLIGSLILLSALPLLKSTSANILLRLD---DKKHNLVKSALNQ-ISTTPGITGYTTPRFWPTESG--------------------------------SLVGYIHVQY-----------------DGE------NSTIIKKRVEKIF---ENVSIKAWVQVEP--------------------------------QNSTCWCRATSMNTISANPNSLPLQPIAN------------------------------------------------------------------------------------------------------------------------------------------------
>XP_002997558.1 Cation Diffusion Facilitator (CDF) Family [Phytophthora infestans T30-4]
----------------------------------------------------------------------------------------------------------------------------------------------------MDLTADGGSDGDTKFAVAWSSCSLLLLGLLRFLLLHTARDFSMLTLLLLLQLALHVTTARNSRRARLSYDPQHATLDAARRVARLYVTLQALRHFGLLFAFLLQHLDVLLLQLKRWHDSGDRNSALLLLLGHVLVAGANADAYGALLHTFLLLGAALGLQLAAQSSTLRGIATDSE------------------------------ASSLSIAGAAAIAAVLAFLTPDSAVHAQQIANDRASADGGVMS------------------------------------------------------------MSTWTFYLLVTALIQFAAGHFERKVNSAVACGLILYVLGGIAAHVLAVLWSKRASRQMLIFLSVN-VAFMFVELAVGLCTNSLGLMGDAGHMLFDNGALVI-------------GLAASYIGQLPPD------------------------------------A-KFTYGYGRVEVLSGFLNSLLLLVVSFHLITEAASRFM-----D-----------------P--PEVSTDHLLLTSTAGLFVN-----LVGLFFF-----------------------HDHV-------------------------HG--------HSHSHG---------------------------------IDSGGCGSGH-------GHSYGSSHHQAHGEDASENG-------------------------------------------------------------------------------------------------------------------------------------------------------------------------------------------------------------------------NHGGSTNMY--GVYL--------HVLADTLGSVGVIISSILIQ---------------------------------------------------------------------------------------------------------------LADPICSLLISILIFLSVLPLIANTAKTLLQCTP---EPIQSSLYQINQF-ILSIDGVHNIISYHFWSHYDD--------------------------------MNIATLKIQL-----------------ETA------DTERIKKSISKYL-NKDHNIHKCIIEFIP-------LLYN-----------NNNQQQGNDVPLINHHIHNDIHHNHSSSSSSSSHHHRHN------------------------------------------------------------------------------------------------------------------------------------------------
>XP_001785519.1 predicted protein [Physcomitrella patens] >EDQ49674.1 predicted protein [Physcomitrella patens]
---------------------------------------------------------------------------------------------------------------------------------------------------------------------------------------------------------------------------------------------------------------------------------------------------------------------------------MAQ------------------------------RAVRTPRPASKSKGPGTVGALFRNVIRGKQLSPYVTKAPNLAA----------------------------------------------------------------------------------------------------LIKSPLQFIISDSKTRRISMFLLLS-IIFMVVEFVYGFHSNSLGLVSDACHMLFDCAALAI-------------GLYASYISKLQAN------------------------------------S-RFNYGYGRFEVISGYMNAVFLVLVASLIVLESLERIL-----D-----------------P--PEISTDSLLVVSIGGFLVN-----VIGLIFF-----------------------HEAHHHHPTGSSHDDG-------------HH--------HDHGHG--------------------------HEHKHKHKHDDGHHHDH-------GHGHEHNHVHVHEDHHSDDD-------------------------------------------------------------------------------------------------------------------------------------------------------------------------------------------------------------------------HDHTDHNMQ--GMFL--------HILADTLGSIGVVVSSLLIQ---------------------------------------------------------------------------------------------------------------FADPICSIFISALIIASVIPLIKGSAEMLLQRMP---RATESRIQRSMKQ-VEGIDGVWSCKALHIWNFTNA--------------------------------EVIGSLHVLA-----------------RGA------DRERLRISIAGIL-K-KAGVTDLTLQVET-------V-----------------------------------------------------------------------------------------------------------------------------------------------------------------------------------------------------
>XP_004342658.1 zinc transporter 5 [Capsaspora owczarzaki ATCC 30864]
-----------------------------------------MSAGVGPSGVGPGGLSTTIAHSNSILDAAAVVLLFAKVTYASAVFMFSDYVHVVPPAVLILLVSAIASVVFFVLQRPFSSNKKSLTWRQLVRVAIYSVAGIASLGFWAHAIKYCGPLRAILLSNLGDALIGGIGSSLFKRGSKGGSTTSSGTWLIAVGIIVLLLFDSGSSGLRTLEVASHHDGEAGAEEHHTPEDGAHIKHHLQFPSSLSGISDNTVGIFLLLIAAVLSAFRKNAGRKLSVEVGGAKRLQAISSLFITGLSLPWALWSLGDVPEDFA-----I------------------------------LSVGTLLPCAYMAGIILVADFYAESYAFSRMDSLIAAKRGYLA------AFLGALFYGFV-WP------------------THAAPTMAVLAAFAIISLGLQVLSNSDTKDARDGQLLGFSSGLPMYSSFGAQNDTSGIQHL-TLRQVLRQVLESKDSRQLFYFLCLN-LIFMSVEFLYGYWTNSLGLMTDGFHMLFDCIALAV-------------GLYAAVISKWKGT------------------------------------R-TFSYGFGRVEILSGFVNGVFLVFISIFVFSEAVERVL-----T-----------------P--PEVTTDRLLLVSVFGLCVN-----LVGMFAF-----------------------SHAHSHGGAPCD-----------------HG--------HAHGGN--------------------------------------------------DHGHAHGGGEPE---------------------------------------------------------------------------------------------------------------------------------------------------------------------------------------------------------------------------------EPKGNANME--GVFL--------HVLADTLGSVGVIISSLLIQ---------------------------------------------------------------------------------------------------------------MADPVCSLFISVLIFLSVIPLLKNSSRHLLQQTP---PDMEHALQSALQR-VLQLDGVLGIRDPHFWNHAPS--------------------------------VMVGTVHVHI-----------------AQA------SEGRVMAGVAQLL-R-GAGITELCVQIEK-------DYFYTFAGVRPVWYATSGQKPQLVLQQQQYQPALTSASGQQTPNSMSHPASPSVKKSQSQQWASALPSSGGGSHIINLS-----------------------------------------------------------------------------------------------------------------------
>NP_001002322.1 zinc transporter 5 [Danio rerio]
--------------------------------------MDEKYSSNVIS----SGKLGRVEAPNARLTRYIVLLYFTKMLKA-FGIFESYDILKVVHIVQFLFILKMGCAVILVFFQKPFSSGKMIPKRQWIKILKHAVISCIISLLGFFGLTLCGPLRSLLLFEHSDLVVISLLSVLFT-SSGGGPSKTRGAAFFIIAVICLLLFDN-------------DDLMAKMAEHPEGHHDSALTHALYTGIAFLGVADHKGGVVLLVLALCLKVAFNTASRKLSVEIGGAKRLYALSNLVSAVVLLPWVIVLSATTESKVE------------------------------------SWSGLIFPFAMIIFSVMILDFYVESICMAKLETSRCARYGAIF------LFLNGLLLA-NFWTHPLTGQIRAISTTGQQSSTEHVLSGGVLVSACFFIMADSILSAPSSKGQKGTLVGYSPEGTPLYNFMGDALQHTSQSLPRFIKDSLKQILEEYDSRQIFYFLCLN-LAFTFVELFYGVWTNSLGLISDGFHMLFDCSALVL-------------GLFAALMTRWKAT------------------------------------R-IYSYGYGRVEILSGFINGLFLMVIAFFVFVESVTRLV-----D-----------------P--PNINTDMLTPVSVGGLIVN-----LVGICAF-----------------------SHAHS------------------------HGASKGSCSGHDHGHS-----------------------------------HHGHGHSSMEHSHG-GHGHSHGGHGHSHGHGHSHS-------------------------------------------------------------------------------------------------------------------------------------------------------------------------------------------------------------------------SGGMNANMR--GVFL--------HVLADTLGSVGVIISTILIR---------------------------------------------------------------------------------------------------------------IADPICSLFISTLIFLSVIPLLKDACEVLLLRMP---PQHEKELNFALEK-IQKIEGVLSYRDPHFWRHSAS--------------------------------VIAGTIHLQL-----------------SDV------VEQRVIQQVSAVL-K-DAGVNNLTIQLEK-------EAYF--------------------QHMSGLSSGFHEVLTMTQQMESMKYYKDGTCIM---------------------------------------------------------------------------------------------------------------------------------------------
>METAZOA_HUMAN_ZnT5
--------------------------------------MEEKYGGDVLAGPGGGGGLGPVDVPSARLTKYIVLLCFTKFLKA-VGLFESYDLLKAVHIVQFIFILKLGTAFFMVLFQKPFSSGKTITKHQWIKIFKHAVAGCIISLLWFFGLTLCGPLRTLLLFEHSDIVVISLLSVLFT-SSGGGPAKTRGAAFFIIAVICLLLFDN-------------DDLMAKMAEHPEGHHDSALTHMLYTAIAFLGVADHKGGVLLLVLALCCKVGFHTASRKLSVDVGGAKRLQALSHLVSVLLLCPWVIVLSVTTESKVE------------------------------------SWFSLIMPFATVIFFVMILDFYVDSICSVKMEVSKCARYGSFP------IFISALLFG-NFWTHPITDQLRAMNKAAHQESTEHVLSGGVVVSAIFFILSANILSSPSKRGQKGTLIGYSPEGTPLYNFMGDAFQHSSQSIPRFIKESLKQILEESDSRQIFYFLCLN-LLFTFVELFYGVLTNSLGLISDGFHMLFDCSALVM-------------GLFAALMSRWKAT------------------------------------R-IFSYGYGRIEILSGFINGLFLIVIAFFVFMESVARLI-----D-----------------P--PELDTHMLTPVSVGGLIVN-----LIGICAF-----------------------S----------------------------HA--------HSHAHG----------------------------ASQGSCHSSDHSHSH----------HMHGHSDHGHGHSHGSA-------------------------------------------------------------------------------------------------------------------------------------------------------------------------------------------------------------------------GGGMNANMR--GVFL--------HVLADTLGSIGVIVSTVLIE---------------------------------------------------------------------------------------------------------------IADPLCSLFIAILIFLSVVPLIKDACQVLLLRLP---PEYEKELHIALEK-IQKIEGLISYRDPHFWRHSAS--------------------------------IVAGTIHIQV-----------------SDV------LEQRIVQQVTGIL-K-DAGVNNLTIQVEK-------EAYF--------------------QHMSGLSTGFHDVLAMTKQMESMKYCKDGTYIM---------------------------------------------------------------------------------------------------------------------------------------------
>NP_001026590.2 zinc transporter 5 [Gallus gallus]
--------------------------------------MEEKYSSQALA---GGGVLGPVDVPSARLTRYIVLLCFAKFLKA-VGLFESYDLLKAVHLVQFIFIVKLGSAFFMVLFQKPFSSGKVVTKHQWIKIFKHAVVGCIISLLWFFGLTLCGPLRTLLLFEHSDVVVLSLLSVLFT-SSGGGPAKTRGAAFFIIAVICLLLFDN-------------DDLMAKIAEHPEGHHDSALTHVLYTVIAFLGVADHKGGVLLLVLALCCKVGFHMASRKLSVDVGGAKRLQALSHLVSVLLLCPWVIVLSLTTESKVE------------------------------------SWSSLIMPFITVIFFVVILDFYVESICSVKMESSKCARYGSFL------IFISALLFG-NFWTHPITDQLRAMNKPAHHESTEHVLSGGVVVSAVFFILSANILSSPSRKGQKGTLIGYSPEGTPLYNFMGDAIQQSSQSLPRFIKESLKQILEEYDSRQIFYFLCLN-LAFTFVELFYGVWTNSLGLISDGFHMLFDCSALVM-------------GLFAALMTRWKAT------------------------------------R-IFSYGYGRVEILSGFINGLFLMVIAFFVFMESVARLV-----D-----------------P--PDIDTNMLTPVSVGGLIVN-----LVGICAF-----------------------SHAHS------------------------HGASRGGCHSHEHSHS-------------------------------------YHGHSH-------SHGHGHSHNDHGHSHGHSHV-------------------------------------------------------------------------------------------------------------------------------------------------------------------------------------------------------------------------GGGMNTNMR--GVFL--------HVLADTLGSVGVIVSTTFIQ---------------------------------------------------------------------------------------------------------------IADPLCSLFIATLIFLSVIPLLKDACQVLLLRIP---PEQEKDLHAALEK-IQKIDGVISYRDPHFWCHSAS--------------------------------VVAGTIHVQV-----------------SDV------MEQRIVQQVTAIL-K-DAGVNNLTVQVEK-------EAYF--------------------QHMSGLSTGFQDVLAMTQHLESMKYYKDGTYIM---------------------------------------------------------------------------------------------------------------------------------------------
> DdZnTD (DDB0189258)
---------------------------------MAGSLDDSIYNNGRSGGGGGGFKFSKGFNKDSISKRIIMMLFFSKGIRAWSCIILLYFLQSSISIISASFYMCLFSAIFSVVVEKPWNLLSSLRPSQIKKIIYHSIFNLLIIITWNSSIKFIGPIGSILASDYTFSTYPLIFNSLLQGNFLATDMSRGSIMLMIGYFLIPLFG----------------------------------ISNRLDILGYTSSQVFMIGLFSLIVHNVLVLWKKTIVRSWNSGSSGGKNKLSSLGSCVSTIILFVFKLFEGFSSGSSGSDSINQ------------------------------VSYSQLFVIAIITFILYSLNQFIDDVSEKELTFNVLSKVSLTS-------------SVIFGLLAALFIGFKDFFHPILILSFIFIINAIHILYSKSNDIQPMTFSNNMDGGNSSIKTYNSSGGGGGGSIINGNGSGNAIYYFEILKDVLRQIVDKPTSRRIFTFLVIN-LMFMFVEMAYGIWTNSLGLITDACHMFFDATALFI-------------ALVAEVISQWKQN------------------------------------D-KYSYGYGRFQVLSGFVNGIFLIFIAVTILMESVERLL-----E-----------------P--PEINTDKLLLVSVLGFIIN-----LIGIFSF-----------------------HGD--------------------------HG--------HSHGGG--------------------------------------GGHSH-------GGGEKKEKHHGHSHGGHGDH-------------------------------------------------------------------------------------------------------------------------------------------------------------------------------------------------------------------------KKKRSVNID--GVFL--------HLLADTLGSVGVIV-----------------------------------------------------------------------------------------------------------------------------------------------------------------------------------------------------------------------------------------------------------------------------------------------------------------------------------------------------------------------------------------------------------------------------------------------------------------------------------------------------------
>XP_020430736.1 putative zinc transporter [Polysphondylium pallidum PN500]
---------------------------------------------------MKKHVRSGEMMRYSKNSQSVILLLFGSKGLRVCSVIVAFFLLQSMSVVNVAAYTTLIASLLFAANEKLWLSIPQLKSTQLTQIALFSALYTVVALLWNTGLKYIGPLGTILLTDYTFETYPVLFNNIQSGNFIGNDIGRATLMLIIGYITIPLFGSV--------------------------ATENGLPLIGYQLPLFGGLCLFIYSLLGYKSGMIYKWHHSGSLDNSGSSTIGARQSPWKSKIYVLGLLGSSVILFSLKLLEYLISTPSIYNNINSL------------------------AFIPTFYQFIQLLFISLFGIFLNHHFDTVIEQQLGFLIFSKAS--------------LTASFILCILIGLFYGFSTLFTPFIIGSFILIITGMENNINNTIHILFSKSGGAGGYMDQVGGIIGSMPMVGAIGGTGLTSAGAANIMKDIVKQIIEKPTSRRIFTFLVVN-LMFMFVEMAYGIWTNSLGLITDACHMLFDATALFI-------------ALVAEVISQWKPT------------------------------------E-SFSYGYGRVQILSGFVNGIFLIFIAITILMESIERLM-----E-----------------P--PEINTDKLLLVSVLGFLVN-----MVGVFSF-----------------------HGD--------------------------HG--------HSHGGG-------------------------------------GGGHSHG------HHGHSHGGSAHDEPNQ-----------------------------------------------------------------------------------------------------------------------------------------------------------------------------------------------------------------------------PKKRSVNID--GVFL--------HLLADTLGSVGVIVSSLIIQ---------------------------------------------------------------------------------------------------------------LADPICSLCISILIFLSVIPLITNTAKTLLQCTP---EPIHENINQIIGQ-ITNITGVIGYTDFHFWSHSEE--------------------------------IVVGTIKVIA-----------------PAA------SEKKLRKSIAAVL-K-ENKVTSPTIEIIK---------------------------------------------NKQSLTEST-------------------------------------------------------------------------------------------------------------------------------------------------------
>XP_001742863.1 hypothetical protein [Monosiga brevicollis MX1]
----------------------------------------------------------------------------------------------------------------------------------------------------------------------------------------------------------------------------------------------------------------------------------------------------------------------------------------------------------------------------------MLPHYQDDEGELKGHPRRGCCAGCRHF---------------------------------------------------------------------------------------------------------ISSVFSNGESRSIFFFLIIN-LSFAFVELFYGIATNSLGLISDAFHMFFDCTALVV-------------GLVASVISRRPAN------------------------------------E-RFSFGYKRAEVLGGFVNALFLVFIAIFVLKEAVERFF-----D-----------------P--PHVHTHRLVAVSVGGLVVN-----LIGVVAF-----------------------QHAHSHG----------------------HG-------DHGHSHG----------------------------NHGFEDLHNVSGHDH-------DHGHGHGHGHAHDEGRHGHN-------------------------------------------------------------------------------------------------------------------------------------------------------------------------------------------------------------------------QKHRSFVLD--GVLL--------HVLADTMGSIGVIISSLLIH---------------------------------------------------------------------------------------------------------------IADPICSIFISVLIFVSTWPLLRDSFTILMQRTP---AKLDAELYTCYRR-INLVDGVISYKDPHFWSMSGD--------------------------------YIVGTITIVI-----------------TNA------SDTPIQSAVHDIF-R-KVGVTQMTVQIER-------F-----------------------------------------------------------------------------------------------------------------------------------------------------------------------------------------------------
>gnl|unk|NP_650049.1 zinc transporter 86D [Drosophila melanogaster]
----------------------------------------------------------------------------------------------------------------------------------------------------------------------------------------------------------------------------------------------------------------------------------------------------------------------------------------------------------------------------------------MIPLSHKDRSSLGYRIREKLN-------------------------------------------------------------------------------------------------------SWKRLIFSDRNSRNLFLFLLLN-LSFAFVELFYGIVTNSLGLISDSFHMFFDCTGLLA-------------GLAASVITKWKAN------------------------------------D-KFSYGYVRAEVLAGFVNSLFLLFIAFFILSEGVERLI-----E-----------------P--PEVKHERLFVVSVLGLLVN-----LVGIYAF-----------------------NHGGHGHSHGG------------------HG--------HSHGGG--------------------------HGHGHSHGHTDAGNHNHQAITLDNGHGHSHDHDSHGHSHGDM---------------------------------------------------------------------------------------------------------------------------------------------------------------------------------------------------------------------------SGSNSQIMR--GVFL--------HILADTLGSVGVIISAVLMH---------------------------------------------------------------------------------------------------------------IADPICSIFIALLIALSVLSLIKESIMILMQRQP---ADLDRSLPQCYQK-VTGLAGVYAVQEPHFWTLCSD--------------------------------VYVGALKLEV-----------------KNV------DPKYVVTHTRMIF-E-AVGVKQIYIQLDY-------V-----------------------------------------------------------------------------------------------------------------------------------------------------------------------------------------------------
>METAZOA_HUMAN_ZnT7
--------------------------------------------------------------------------------------------------------------------------------------------------------------------------------------------------------------------------------------------------------------------------------------------------------------------------------------------------------------------------------------MLPLSIKDDEYKPPKFNLFGKIS-------------------------------------------------------------------------------------------------------GWFRSILSDKTSRNLFFFLCLN-LSFAFVELLYGIWSNCLGLISDSFHMFFDSTAILA-------------GLAASVISKWRDN------------------------------------D-AFSYGYVRAEVLAGFVNGLFLIFTAFFIFSEGVERAL-----A-----------------P--PDVHHERLLLVSILGFVVN-----LIGIFVF-----------------------KHGG-------------------------HG--------HSHGSG--------------------------------------HGHSHSLFNGALDQAHGHVDHCHSHEVKHGAA-------------------------------------------------------------------------------------------------------------------------------------------------------------------------------------------------------------------------TGPSRQILQ--GVFL--------HILADTLGSIGVIASAIMMQ---------------------------------------------------------------------------------------------------------------IADPICSILIAILIVVSVIPLLRESVGILMQRTP---PLLENSLPQCYQR-VQQLQGVYSLQEQHFWTLCSD--------------------------------VYVGTLKLIV-----------------PDA------DARWILSQTHNIF-T-QAGVRQLYVQIDF-------AAM---------------------------------------------------------------------------------------------------------------------------------------------------------------------------------------------------
>NP_001008788.1 zinc transporter 7 [Gallus gallus]
--------------------------------------------------------------------------------------------------------------------------------------------------------------------------------------------------------------------------------------------------------------------------------------------------------------------------------------------------------------------------------------MLPLSIKDDEYKPPRLNLFRKMS-------------------------------------------------------------------------------------------------------GWFRSILADKTSRNLFFFLCLN-LSFAFVELLYGVWSNSLGLISDSFHMFFDCTALLA-------------GLAASVISKWRSN------------------------------------D-AFSYGYVRAEVLAGFVNGLFLIFTAFFIFSEGVERAL-----E-----------------P--PDVHHERLLPVSILGFIVN-----LIGIFVF-----------------------QHGG-------------------------HG--------HSHGSG--------------------------------------HEHSHSLFNGGLSHGHSHRGHGHSHEHKHGHT-------------------------------------------------------------------------------------------------------------------------------------------------------------------------------------------------------------------------TGSSKQILQ--GVFL--------HIVADTLGSIGVIISAILMQ---------------------------------------------------------------------------------------------------------------IADPICSMLIALLIGVSIVPLLKESIGILMQRTP---PSLENALPQCYQR-VQQLQGVYSLHDPHFWTLCTD--------------------------------VYIGTLKLLV-----------------PDA------DGRWILSQTHNIF-T-QAGVRQLYIQIDV-------AAM---------------------------------------------------------------------------------------------------------------------------------------------------------------------------------------------------
